# Supplementary material for: MicroRNA and Transcription Factor Mediated Regulatory Network Analysis Reveals Critical Regulators and Regulatory Modules in Myocardial Infarction
Source: PLoS One. 2015 Aug 10;10(8):e0135339. doi: 10.1371/journal.pone.0135339 (PMC4530868; doi:10.1371/journal.pone.0135339)
Supplement: S1 Table — (XLS) [file pone.0135339.s004.xls]

## Sheet: TF_FFLs
TF_FFL
miRNA	TF	gene
hsa-miR-29b-3p	JUN	MMP2
hsa-miR-29b-3p	CEBPA	MMP2
hsa-miR-21-5p	JUN	MMP2
hsa-miR-21-5p	ESR1	MMP2
hsa-miR-29b-3p	MYC	SIRT1
hsa-miR-29b-3p	CEBPA	SIRT1
hsa-miR-29a-3p	CEBPA	SIRT1
hsa-miR-29a-3p	MYC	SIRT1
hsa-miR-155-5p	TP53	SIRT1
hsa-miR-146a-5p	SPI1	ITGB2
hsa-miR-1-3p	CEBPA	CSRP1
hsa-miR-92a-3p	MYC	CCT7
hsa-miR-93-5p	PPARG	DDX39B
hsa-miR-92a-3p	ESR1	CAD
hsa-miR-92a-3p	MYC	CAD
hsa-miR-920	POU2F1	CELSR2
hsa-miR-29a-3p	MYC	TGFB2
hsa-miR-21-5p	FOXO3	TGFB2
hsa-miR-29b-3p	MYC	TGFB2
hsa-miR-1-3p	CEBPA	FN1
hsa-miR-24-3p	EGR1	FN1
hsa-miR-29a-3p	JUN	COL3A1
hsa-miR-29b-3p	JUN	COL3A1
hsa-miR-92a-3p	SPI1	SCARB1
hsa-miR-21-5p	STAT4	CALD1
hsa-miR-1-3p	CEBPA	PLCB3
hsa-miR-155-5p	TP53	NOS3
hsa-miR-21-5p	RELA	PTK2
hsa-miR-30a-5p	EGR1	BAX
hsa-miR-1-3p	YY1	BAX
hsa-miR-155-5p	TP53	EEF1A2
hsa-let-7b-5p	NFKB1	ENG
hsa-let-7b-5p	NFKB1	NFKBIA
hsa-let-7b-5p	NFKB1	PPARA
hsa-miR-24-3p	EGR1	PPARA
hsa-miR-21-5p	RELA	PPARA
hsa-miR-21-5p	JUN	PPARA
hsa-miR-21-5p	REL	PPARA
hsa-miR-155-5p	TP53	STIM1
hsa-miR-223-3p	CEBPA	STIM1
hsa-miR-29b-3p	CEBPA	FGA
hsa-miR-29a-3p	CEBPA	FGA
hsa-miR-195-5p	E2F1	PLA2G15
hsa-miR-1-3p	CEBPA	LIPC
hsa-miR-21-5p	RELA	MMP9
hsa-miR-21-5p	JUN	MMP9
hsa-miR-451a	SMAD3	MMP9
hsa-miR-195-5p	EGR3	YAP1
hsa-miR-92a-3p	MYC	GSTP1
hsa-miR-92a-3p	MYC	ENO1
hsa-miR-21-5p	REL	IL1B
hsa-miR-21-5p	RELA	IL1B
hsa-miR-206	TP53	ESR1
hsa-miR-18a-5p	STAT5B	ESR1
hsa-miR-146b-3p	STAT5A	ESR1
hsa-miR-146b-3p	STAT5B	ESR1
hsa-miR-146b-3p	BRCA1	ESR1
hsa-miR-29b-3p	JUN	ESR1
hsa-miR-29b-3p	NFKB1	ESR1
hsa-miR-18a-5p	MYC	HIF1A
hsa-miR-21-5p	RELA	HIF1A
hsa-miR-93-5p	MYC	HIF1A
hsa-miR-146a-5p	ETS1	NOS1
hsa-miR-21-5p	JUN	DMD
hsa-miR-195-5p	E2F1	AGER
hsa-miR-93-5p	MYC	MGEA5
hsa-miR-195-5p	EGR3	CALM1
hsa-miR-195-5p	E2F1	CALM1
hsa-miR-155-5p	TP53	CCL2
hsa-miR-146a-5p	SPI1	TNF
hsa-miR-146a-5p	ETS1	TNF
hsa-miR-155-5p	TP53	TNF
hsa-let-7b-5p	NFKB1	CCR7
hsa-miR-194-3p	TP53	CAV1
hsa-miR-194-3p	ATF6	CAV1
hsa-miR-29b-3p	CEBPA	IGF1
hsa-miR-29b-3p	JUN	IGF1
hsa-miR-195-5p	STAT5B	IGF1
hsa-miR-29a-3p	CEBPA	IGF1
hsa-miR-29a-3p	JUN	IGF1
hsa-miR-18a-5p	STAT5B	IGF1
hsa-miR-206	SRF	IGF1
hsa-miR-1-3p	CEBPA	IGF1
hsa-miR-146a-5p	SPI1	TLR2
hsa-miR-149-5p	EGR1	FASLG
hsa-miR-21-5p	FOXO3	FASLG
hsa-miR-21-5p	JUN	FASLG
hsa-miR-134-5p	TFAP2A	VEGFA
hsa-miR-134-5p	TFAP2C	VEGFA
hsa-miR-29b-3p	MYC	VEGFA
hsa-miR-195-5p	MYC	VEGFA
hsa-miR-93-5p	MYC	VEGFA
hsa-miR-21-5p	ESR1	VEGFA
hsa-miR-29a-3p	MYC	VEGFA
hsa-miR-1-3p	CEBPA	MMP12
hsa-miR-92a-3p	MYC	GSK3B
hsa-miR-29a-3p	CEBPA	GSK3B
hsa-miR-29a-3p	MYC	GSK3B
hsa-miR-29b-3p	MYC	GSK3B
hsa-miR-29b-3p	CEBPA	GSK3B
hsa-miR-146a-5p	ETS1	LTB
hsa-miR-24-3p	EGR1	IFNG
hsa-miR-29b-3p	YY1	IFNG
hsa-miR-29b-3p	NFKB1	IFNG
hsa-miR-29b-3p	JUN	IFNG
hsa-miR-18a-5p	MYC	GCLC
hsa-miR-206	TP53	MAPK1
hsa-miR-30c-5p	EGR1	BIRC5
hsa-miR-149-5p	EGR1	BIRC5
hsa-miR-149-5p	EGR1	LDLR
hsa-miR-30a-5p	EGR1	LDLR
hsa-miR-29b-3p	YY1	FOS
hsa-miR-29b-3p	NFKB1	FOS
hsa-miR-29b-3p	JUN	FOS
hsa-miR-155-5p	TP53	FOS
hsa-miR-29a-3p	JUN	FOS
hsa-miR-29a-3p	NFKB1	FOS
hsa-miR-29a-3p	YY1	FOS
hsa-miR-1-3p	YY1	THBS1
hsa-miR-30a-5p	EGR1	THBS1
hsa-miR-206	TP53	THBS1
hsa-miR-155-5p	TP53	THBS1
hsa-miR-146a-5p	SPI1	TLR4
hsa-miR-146a-5p	ETS1	TLR4
hsa-miR-21-5p	RELA	OLR1
hsa-miR-92a-3p	MYC	BSG
hsa-miR-146a-5p	ETS1	CXCR4
hsa-miR-29a-3p	JUN	LCP1
hsa-miR-29b-3p	JUN	LCP1
hsa-miR-30a-5p	EGR1	CAT
hsa-miR-223-3p	CEBPA	IRS1
hsa-miR-29b-3p	CEBPA	IRS1
hsa-miR-29a-3p	CEBPA	IRS1
hsa-miR-21-5p	ETV5	ICAM1
hsa-miR-21-5p	JUN	ICAM1
hsa-miR-21-5p	REL	ICAM1
hsa-miR-21-5p	RELA	ICAM1
hsa-miR-155-5p	TP53	ICAM1
hsa-miR-30c-5p	EGR1	ATP2A2
hsa-miR-149-5p	EGR1	ATP2A2
hsa-miR-30e-5p	EGR1	ATP2A2
hsa-miR-30a-5p	EGR1	ATP2A2
hsa-miR-29b-3p	CEBPA	KCNMA1
hsa-miR-29b-3p	NFKB1	KCNMA1
hsa-miR-29a-3p	CEBPA	KCNMA1
hsa-miR-29a-3p	NFKB1	KCNMA1
hsa-miR-223-3p	CEBPA	KCNMA1
hsa-miR-122-5p	HNF1A	SORT1
hsa-miR-206	SRF	FSTL1
hsa-miR-30a-5p	EGR1	CD44
hsa-miR-200b-5p	ZEB1	WHSC1
hsa-miR-1-3p	CEBPA	HSPD1
hsa-miR-20b-3p	ESR1	ITGA2
hsa-miR-18a-5p	SPI1	ITGA2
hsa-miR-21-5p	REL	NFKB1
hsa-miR-21-5p	RELA	NFKB1
hsa-miR-146a-5p	ETS1	NFKB1
hsa-miR-155-5p	IRF1	VCAM1
hsa-miR-1-3p	CEBPA	PPARG
hsa-miR-92a-3p	STAT5B	ESR2
hsa-miR-24-3p	EGR1	CD28
hsa-miR-155-5p	TP53	IL6
hsa-miR-1-3p	CEBPA	IL6
hsa-miR-18a-5p	MYC	ATM
hsa-miR-92a-3p	MYC	ATM
hsa-let-7b-5p	NFKB1	IL10
hsa-miR-92a-3p	MYC	PALLD
hsa-miR-155-5p	TP53	IL8
hsa-miR-1-3p	CEBPA	IL8
hsa-miR-93-5p	MYC	TNFAIP1
hsa-miR-195-5p	MYC	INSR
hsa-miR-195-5p	MYC	MRAS
hsa-miR-194-3p	ATF2	CD40LG
hsa-miR-135b-3p	STAT3	CREB1
hsa-miR-93-5p	MYC	CREB1
hsa-miR-30e-5p	EGR1	TIMP3
hsa-miR-30a-5p	EGR1	TIMP3
hsa-miR-206	TP53	TIMP3
hsa-miR-30c-5p	EGR1	TIMP3
hsa-miR-24-3p	EGR1	TGFB1
hsa-miR-21-5p	JUN	TGFB1
hsa-miR-20b-3p	MYC	OGT
hsa-miR-92a-3p	MYC	OGT
hsa-miR-195-5p	MYC	OGT
hsa-miR-1-3p	CEBPA	EDN1
hsa-let-7b-5p	NFKB1	EDN1
hsa-miR-155-5p	IRF1	ANTXR1
hsa-miR-155-5p	TP53	ANTXR1
hsa-miR-29a-3p	CEBPA	ELN
hsa-miR-29a-3p	JUN	ELN
hsa-miR-29b-3p	JUN	ELN
hsa-miR-29b-3p	CEBPA	ELN
hsa-miR-29a-3p	YY1	RAN
hsa-miR-29a-3p	MYC	RAN
hsa-miR-223-3p	CEBPA	PSG1
hsa-miR-29a-3p	CEBPA	PSG1
hsa-miR-92a-3p	ESR1	PSG1
hsa-miR-29b-3p	CEBPA	PSG1
hsa-miR-21-5p	JUN	PLAT
hsa-miR-30e-5p	EGR1	SH2B3
hsa-miR-30a-5p	EGR1	SH2B3
hsa-miR-24-3p	EGR1	SH2B3
hsa-miR-30c-5p	EGR1	SH2B3
hsa-miR-146a-5p	ETS1	SPP1
hsa-miR-92a-3p	MYC	CBS
hsa-miR-21-5p	JUN	CDKN1A
hsa-miR-21-5p	ESR1	CDKN1A
hsa-miR-146a-5p	ETS1	CDKN1A
hsa-miR-93-5p	PPARG	CDKN1A
hsa-miR-145-5p	TP53	CDKN1A
hsa-miR-145-5p	TP73	CDKN1A
hsa-miR-24-3p	EGR1	FST
hsa-miR-29a-3p	MYC	ITGB1
hsa-miR-29b-3p	MYC	ITGB1
hsa-miR-21-5p	JUN	BRCA1
hsa-miR-21-5p	ESR1	BRCA1
hsa-miR-92a-3p	E2F1	GCLM
hsa-miR-24-3p	EGR1	SP1
hsa-miR-149-5p	EGR1	SP1
hsa-miR-155-5p	TP53	STAT3
hsa-miR-18a-5p	SPI1	TGFBR2
hsa-miR-21-5p	JUN	TGFBR2
hsa-miR-142-5p	EGR1	TGFBR2
hsa-miR-92a-3p	SPI1	TGFBR2
hsa-miR-29b-3p	YY1	ADAMTS7
hsa-miR-29a-3p	YY1	ADAMTS7
hsa-miR-18a-5p	SPI1	NR3C1
hsa-miR-29a-3p	YY1	NR3C1
hsa-miR-29a-3p	CEBPA	NR3C1
hsa-miR-29a-3p	NFKB1	NR3C1
hsa-miR-155-5p	IRF1	NR3C1
hsa-miR-206	SRF	NR3C1
hsa-miR-29b-3p	YY1	NR3C1
hsa-miR-29b-3p	CEBPA	NR3C1
hsa-miR-29b-3p	NFKB1	NR3C1
hsa-miR-18a-5p	E2F1	TNFSF11

## Sheet: miRNA_FFLs
miRNA_FFL
miRNA	TF	gene
hsa-miR-93-5p	JUN	MMP2
hsa-miR-29b-3p	TFAP2C	MMP2
hsa-miR-29b-3p	FOS	MMP2
hsa-miR-29b-3p	SP1	MMP2
hsa-miR-29b-3p	ETV4	MMP2
hsa-miR-29b-3p	ESR1	MMP2
hsa-miR-29c-3p	ETV4	MMP2
hsa-miR-29c-3p	SP1	MMP2
hsa-miR-29c-3p	FOS	MMP2
hsa-miR-29c-3p	TFAP2C	MMP2
hsa-miR-29c-3p	JUN	MMP2
hsa-miR-330-3p	SP1	MMP2
hsa-miR-330-3p	ESR1	MMP2
hsa-miR-21-5p	SP1	MMP2
hsa-miR-21-5p	ATF2	MMP2
hsa-miR-328-3p	NR3C1	YWHAZ
hsa-miR-155-5p	NR3C1	YWHAZ
hsa-miR-206	NR3C1	YWHAZ
hsa-miR-1303	NR3C1	YWHAZ
hsa-miR-24-3p	SP1	IL1A
hsa-miR-24-3p	E2F1	IL1A
hsa-miR-149-5p	SP1	IL1A
hsa-miR-155-5p	FOS	PLAUR
hsa-miR-155-5p	SP1	PLAUR
hsa-miR-155-5p	SP3	PLAUR
hsa-miR-24-3p	HNF4A	UBD
hsa-miR-330-3p	ESR1	F12
hsa-miR-122-5p	DDIT3	TRIB1
hsa-miR-122-5p	BACH2	TRIB1
hsa-let-7b-5p	HSF2	TRIB1
hsa-let-7b-5p	BACH1	TRIB1
hsa-miR-29c-3p	SP1	SIRT1
hsa-miR-29b-3p	SP1	SIRT1
hsa-miR-29a-3p	SP1	SIRT1
hsa-miR-155-5p	CEBPA	SIRT1
hsa-miR-155-5p	SP1	SIRT1
hsa-miR-30a-5p	SOX9	NEUROD1
hsa-miR-24-3p	NR5A1	SULT2A1
hsa-miR-93-5p	CREB1	LAMA3
hsa-miR-93-5p	JUN	LAMA3
hsa-miR-30c-5p	HLF	VIM
hsa-miR-30c-5p	KLF12	VIM
hsa-miR-30c-5p	BACH2	VIM
hsa-miR-30c-5p	ZNF148	VIM
hsa-miR-30a-5p	BACH2	VIM
hsa-miR-30a-5p	ZNF148	VIM
hsa-miR-30a-5p	KLF12	VIM
hsa-miR-30a-5p	JUN	VIM
hsa-miR-30a-5p	HLF	VIM
hsa-miR-146a-5p	GABPA	ITGB2
hsa-miR-330-3p	SP1	ADRA2B
hsa-miR-93-5p	JUN	DDX39B
hsa-miR-93-5p	YY1	DDX39B
hsa-miR-93-5p	HLF	DDX39B
hsa-miR-1915-3p	TCF3	CELSR2
hsa-miR-214-3p	TFAP2C	CELSR2
hsa-miR-21-5p	MYC	TGFB2
hsa-miR-21-5p	E2F1	TGFB2
hsa-miR-21-5p	E2F2	TGFB2
hsa-miR-21-5p	ATF2	TGFB2
hsa-miR-802	CREB1	TGFB2
hsa-miR-193b-3p	SMAD3	TGFB2
hsa-miR-193b-3p	E2F2	TGFB2
hsa-miR-193b-3p	E2F1	TGFB2
hsa-miR-24-3p	SP1	FN1
hsa-miR-29c-3p	JUN	COL3A1
hsa-miR-155-5p	SP1	FLNB
hsa-miR-92a-3p	SP1	FLNB
hsa-miR-223-3p	LMO2	RPS6KB1
hsa-miR-155-5p	E2F2	RPS6KB1
hsa-miR-223-3p	SP1	SCARB1
hsa-miR-24-3p	SP1	SCARB1
hsa-miR-92a-3p	SP1	SCARB1
hsa-miR-92a-3p	KLF4	SCARB1
hsa-miR-92a-3p	SREBF2	SCARB1
hsa-miR-92a-3p	PPARD	SCARB1
hsa-let-7b-5p	SP1	CASP3
hsa-let-7b-5p	AR	CASP3
hsa-miR-24-3p	SP1	CASP3
hsa-miR-93-5p	STAT3	CALD1
hsa-miR-93-5p	KLF12	CALD1
hsa-miR-122-5p	CUX1	CALD1
hsa-miR-21-5p	KLF12	CALD1
hsa-miR-93-5p	IRF1	ANK2
hsa-miR-21-5p	SP1	TGFBR1
hsa-miR-21-5p	SMAD7	TGFBR1
hsa-miR-133a-3p	SP1	TGFBR1
hsa-miR-20b-3p	AHR	TGFBR1
hsa-miR-330-3p	SP1	TGFBR1
hsa-miR-330-3p	SMAD7	TGFBR1
hsa-let-7b-5p	SP1	TGFBR1
hsa-miR-1-3p	DDIT3	PLCB3
hsa-miR-1303	BACH1	NOS3
hsa-miR-155-5p	ETS1	NOS3
hsa-miR-155-5p	SP3	NOS3
hsa-miR-155-5p	BACH1	NOS3
hsa-miR-155-5p	STAT3	NOS3
hsa-miR-155-5p	SP1	NOS3
hsa-miR-30a-5p	RORA	GJA1
hsa-miR-30a-5p	JUN	GJA1
hsa-miR-30e-5p	RORA	GJA1
hsa-miR-30c-5p	RORA	GJA1
hsa-miR-155-5p	SMAD3	MMP1
hsa-miR-155-5p	STAT3	MMP1
hsa-miR-155-5p	FOS	MMP1
hsa-miR-155-5p	ETS1	MMP1
hsa-miR-155-5p	JUNB	MMP1
hsa-miR-155-5p	CEBPB	MMP1
hsa-miR-1-3p	ETS1	MMP1
hsa-miR-1-3p	CREM	MMP1
hsa-miR-145-5p	STAT1	MAP2K6
hsa-miR-330-3p	POU3F2	PTK2
hsa-miR-423-5p	MYC	ACTG1
hsa-miR-423-5p	ELK1	ACTG1
hsa-miR-145-5p	MYC	ACTG1
hsa-let-7b-5p	BACH1	ACTG1
hsa-miR-802	CREB1	PRKCE
hsa-miR-802	ARID5B	PRKCE
hsa-miR-92a-3p	ARID5B	PRKCE
hsa-miR-423-5p	MYC	ACHE
hsa-miR-133a-3p	SP1	KCNQ1
hsa-miR-409-3p	CREB1	NR3C2
hsa-miR-155-5p	CEBPA	EEF1A2
hsa-let-7b-5p	HIF1A	ENG
hsa-let-7b-5p	SP1	ENG
hsa-let-7b-5p	RBPJ	NFKBIA
hsa-let-7b-5p	PPARA	NFKBIA
hsa-let-7b-5p	AR	NFKBIA
hsa-miR-24-3p	PPARA	NFKBIA
hsa-miR-93-5p	CREB1	PPARA
hsa-miR-93-5p	JUN	PPARA
hsa-miR-93-5p	EGR3	PPARA
hsa-miR-93-5p	EGR2	PPARA
hsa-let-7b-5p	EGR3	PPARA
hsa-miR-24-3p	HNF4A	PPARA
hsa-miR-21-5p	EGR3	PPARA
hsa-miR-149-5p	USF1	ILF3
hsa-miR-29c-3p	SP1	SPARC
hsa-miR-29a-3p	SP1	SPARC
hsa-miR-122-5p	CUX1	KCNJ2
hsa-miR-18b-5p	CUX1	KCNJ2
hsa-miR-193b-3p	ESR1	AKT1
hsa-miR-155-5p	CEBPA	STIM1
hsa-miR-142-5p	SRF	FGG
hsa-miR-155-5p	MEF2A	MTAP
hsa-miR-21-5p	MEF2A	MTAP
hsa-let-7b-5p	CUX1	PLA2G15
hsa-miR-18a-5p	ETS2	FGF1
hsa-miR-21-5p	SP1	MMP9
hsa-miR-21-5p	PPARA	MMP9
hsa-let-7b-5p	EGR3	YAP1
hsa-miR-21-5p	EGR3	YAP1
hsa-miR-330-3p	TEAD1	CTGF
hsa-miR-330-3p	SP1	CTGF
hsa-miR-1304-5p	TEAD1	CTGF
hsa-miR-375	TEAD1	CTGF
hsa-miR-92a-3p	EP300	SREBF2
hsa-miR-24-3p	SP1	ADD1
hsa-miR-1-3p	ETS1	HMOX1
hsa-miR-122-5p	CREB1	HMOX1
hsa-miR-330-3p	SP1	TNC
hsa-miR-133a-3p	SP1	GSTP1
hsa-miR-133a-3p	RARB	GSTP1
hsa-miR-92a-3p	SP1	GSTP1
hsa-miR-92a-3p	ESR2	GSTP1
hsa-miR-92a-3p	NFKB1	GSTP1
hsa-let-7b-5p	E2F2	ACSL1
hsa-let-7b-5p	PPARA	ACSL1
hsa-let-7b-5p	AR	ACSL1
hsa-let-7b-5p	PPARA	FADS2
hsa-let-7b-5p	CUX1	FADS2
hsa-let-7b-5p	AR	FADS2
hsa-miR-93-5p	JUN	ABCA1
hsa-miR-18a-5p	NR3C1	HTR1D
hsa-miR-18b-5p	NR3C1	HTR1D
hsa-miR-21-5p	SP1	IL1B
hsa-miR-21-5p	E2F1	IL1B
hsa-miR-330-3p	SP1	ESR1
hsa-miR-330-3p	HIF1A	ESR1
hsa-miR-330-3p	FOXO3	ESR1
hsa-miR-206	NR3C1	ESR1
hsa-miR-206	SMAD4	ESR1
hsa-miR-18a-5p	HIF1A	ESR1
hsa-miR-18a-5p	SMAD4	ESR1
hsa-miR-18a-5p	NR3C1	ESR1
hsa-miR-18b-5p	HIF1A	ESR1
hsa-miR-18b-5p	NR3C1	ESR1
hsa-miR-193b-3p	BRCA1	ESR1
hsa-miR-122-5p	BRCA2	ESR1
hsa-miR-29b-3p	TFAP2C	ESR1
hsa-miR-29b-3p	NR3C1	ESR1
hsa-miR-29b-3p	SP1	ESR1
hsa-miR-206	NR3C1	CREM
hsa-miR-330-3p	POU3F2	CREM
hsa-miR-330-3p	CUX1	CREM
hsa-miR-330-3p	SP1	CREM
hsa-miR-330-3p	POU3F2	HIF1A
hsa-miR-330-3p	SP1	HIF1A
hsa-miR-21-5p	SP1	HIF1A
hsa-miR-21-5p	ALX1	HIF1A
hsa-miR-21-5p	MYC	HIF1A
hsa-miR-93-5p	YY1	HIF1A
hsa-let-7b-5p	SP1	HIF1A
hsa-miR-21-5p	TGIF1	LRRFIP1
hsa-miR-29a-3p	FOXJ2	FGB
hsa-miR-29b-3p	FOXJ2	FGB
hsa-miR-29c-3p	FOXJ2	FGB
hsa-miR-92a-3p	RFX1	SAFB
hsa-let-7b-5p	NFATC3	SAFB
hsa-let-7b-5p	NFATC1	SAFB
hsa-miR-31-5p	POU2F1	DMD
hsa-miR-31-5p	CEBPA	DMD
hsa-miR-31-5p	YY1	DMD
hsa-miR-499a-5p	FOXD3	DMD
hsa-miR-499a-5p	CDC5L	DMD
hsa-miR-21-5p	MYC	DMD
hsa-miR-21-5p	MEF2A	DMD
hsa-miR-142-5p	FOXJ2	DMD
hsa-miR-142-5p	SRF	DMD
hsa-miR-155-5p	CEBPA	DMD
hsa-miR-155-5p	MEF2A	DMD
hsa-miR-31-5p	ETS1	TBXA2R
hsa-miR-31-5p	SP1	TBXA2R
hsa-miR-206	SOX9	SPTBN1
hsa-miR-195-5p	RREB1	SPTBN1
hsa-let-7b-5p	CUX1	ADRB2
hsa-miR-24-3p	MYC	MTHFR
hsa-miR-149-5p	JUN	MTHFR
hsa-miR-214-3p	CREB1	SLC6A4
hsa-miR-195-5p	TFAP4	AGER
hsa-miR-29a-3p	FOXJ2	SFRP2
hsa-miR-409-3p	ZEB1	PDHX
hsa-let-7b-5p	SP1	COL4A1
hsa-miR-29b-3p	SP1	COL4A1
hsa-miR-29a-3p	SP1	COL4A1
hsa-miR-92a-3p	SP1	COL4A1
hsa-miR-29c-3p	SP1	COL4A1
hsa-let-7b-5p	SP1	PAPPA
hsa-miR-214-3p	TFAP2C	PAPPA
hsa-miR-892b	SP1	PAPPA
hsa-miR-31-5p	SP1	PAPPA
hsa-miR-150-5p	SP1	PAPPA
hsa-miR-155-5p	SP3	F2
hsa-miR-30c-5p	ETS1	SERPINE1
hsa-miR-30c-5p	NFE2L1	SERPINE1
hsa-miR-30c-5p	FOXD1	SERPINE1
hsa-miR-30c-5p	ATF1	SERPINE1
hsa-miR-30c-5p	EPAS1	SERPINE1
hsa-miR-145-5p	ATF1	SERPINE1
hsa-miR-145-5p	HLTF	SERPINE1
hsa-miR-330-3p	E2F1	CALM1
hsa-miR-142-5p	EGR3	CALM1
hsa-miR-206	TBP	CALM1
hsa-miR-1-3p	TBP	CALM1
hsa-miR-195-5p	TBP	CALM1
hsa-let-7b-5p	EGR3	CALM1
hsa-miR-193b-3p	E2F1	CALM1
hsa-miR-155-5p	CEBPB	CCL2
hsa-miR-155-5p	SP1	CCL2
hsa-miR-155-5p	STAT3	CCL2
hsa-miR-155-5p	SMAD3	CCL2
hsa-miR-24-3p	SP1	CCL2
hsa-miR-146a-5p	LMO2	TNF
hsa-miR-146a-5p	TBP	TNF
hsa-miR-146a-5p	POU3F2	TNF
hsa-miR-146a-5p	CUX1	TNF
hsa-miR-155-5p	SP3	TNF
hsa-miR-155-5p	CEBPB	TNF
hsa-miR-155-5p	STAT3	TNF
hsa-miR-155-5p	SP1	TNF
hsa-miR-155-5p	MEIS1	TNF
hsa-miR-155-5p	ETS1	TNF
hsa-miR-155-5p	CUX1	TNF
hsa-miR-155-5p	RREB1	TNF
hsa-miR-155-5p	NFAT5	TNF
hsa-miR-214-3p	TP53	MMAB
hsa-let-7b-5p	PBX1	COL5A2
hsa-miR-21-5p	PBX1	COL5A2
hsa-miR-29b-3p	ESR1	IGF1
hsa-miR-195-5p	MYB	IGF1
hsa-miR-195-5p	FOXO1	IGF1
hsa-miR-30c-5p	MYBL2	IGF1
hsa-let-7b-5p	AR	IGF1
hsa-miR-29c-3p	JUN	IGF1
hsa-miR-30e-5p	MYBL2	IGF1
hsa-miR-142-5p	SREBF1	IGF1
hsa-miR-142-5p	SRF	IGF1
hsa-miR-206	ESR1	IGF1
hsa-miR-1-3p	PPARG	IGF1
hsa-miR-1-3p	SRF	IGF1
hsa-miR-30a-5p	MYBL2	IGF1
hsa-miR-30a-5p	JUN	IGF1
hsa-miR-146a-5p	STAT1	TLR2
hsa-let-7b-5p	SP1	FASLG
hsa-let-7b-5p	EGR3	FASLG
hsa-let-7b-5p	NFATC1	FASLG
hsa-miR-149-5p	JUN	FASLG
hsa-miR-149-5p	SP1	FASLG
hsa-miR-21-5p	ATF2	FASLG
hsa-miR-21-5p	EGR3	FASLG
hsa-miR-21-5p	SP1	FASLG
hsa-miR-150-5p	SP1	VEGFA
hsa-miR-140-5p	PAX6	VEGFA
hsa-miR-134-5p	FOXM1	VEGFA
hsa-miR-134-5p	CREB1	VEGFA
hsa-miR-186-5p	SP4	VEGFA
hsa-miR-186-5p	JUND	VEGFA
hsa-miR-186-5p	SP1	VEGFA
hsa-miR-186-5p	FOXM1	VEGFA
hsa-miR-29c-3p	AHR	VEGFA
hsa-miR-29c-3p	EPAS1	VEGFA
hsa-miR-29c-3p	SP1	VEGFA
hsa-miR-29c-3p	NR3C1	VEGFA
hsa-miR-29c-3p	TFAP2C	VEGFA
hsa-miR-29c-3p	FOS	VEGFA
hsa-miR-29b-3p	ESR1	VEGFA
hsa-miR-29b-3p	AHR	VEGFA
hsa-miR-29b-3p	EPAS1	VEGFA
hsa-miR-29b-3p	SP1	VEGFA
hsa-miR-29b-3p	NR3C1	VEGFA
hsa-miR-29b-3p	TFAP2C	VEGFA
hsa-miR-29b-3p	FOS	VEGFA
hsa-miR-145-5p	MYC	VEGFA
hsa-miR-93-5p	CREB1	VEGFA
hsa-miR-93-5p	STAT3	VEGFA
hsa-miR-93-5p	EPAS1	VEGFA
hsa-miR-93-5p	HIF1A	VEGFA
hsa-miR-133a-3p	SP1	VEGFA
hsa-miR-206	ESR1	VEGFA
hsa-miR-206	NR3C1	VEGFA
hsa-miR-21-5p	SP1	VEGFA
hsa-miR-21-5p	MYC	VEGFA
hsa-miR-21-5p	HIF1A	VEGFA
hsa-miR-330-3p	SP1	VEGFA
hsa-miR-330-3p	CREB1	VEGFA
hsa-miR-330-3p	SP4	VEGFA
hsa-miR-330-3p	HIF1A	VEGFA
hsa-miR-330-3p	ESR1	VEGFA
hsa-miR-29a-3p	FOS	VEGFA
hsa-miR-29a-3p	TFAP2C	VEGFA
hsa-miR-29a-3p	NR3C1	VEGFA
hsa-miR-29a-3p	SP1	VEGFA
hsa-miR-29a-3p	EPAS1	VEGFA
hsa-miR-29a-3p	AHR	VEGFA
hsa-miR-30a-5p	JUN	TUBB4B
hsa-miR-92a-3p	GATA3	TUBB4B
hsa-miR-92a-3p	LMO2	TUBB4B
hsa-miR-92a-3p	CUX1	TUBB4B
hsa-miR-92a-3p	NFE2L1	TUBB4B
hsa-miR-186-5p	PBX1	TUBB4B
hsa-miR-186-5p	JUND	TUBB4B
hsa-miR-193b-3p	MYB	HMGB1
hsa-let-7b-5p	AR	PPARGC1A
hsa-miR-802	CREB1	ADRB1
hsa-miR-802	ZBTB6	ADRB1
hsa-miR-92a-3p	SP1	ADRB1
hsa-let-7b-5p	SP1	ADRB1
hsa-miR-31-5p	E2F2	CASR
hsa-miR-145-5p	HOXA9	MMP12
hsa-miR-1-3p	ETS1	MMP12
hsa-miR-142-5p	NR3C1	NRG1
hsa-miR-195-5p	NFE2L1	NRG1
hsa-miR-195-5p	RORA	NRG1
hsa-miR-195-5p	TFAP4	NRG1
hsa-miR-92a-3p	RORA	GSK3B
hsa-miR-155-5p	CEBPA	GSK3B
hsa-miR-155-5p	RORA	GSK3B
hsa-miR-122-5p	SRF	LTB
hsa-miR-146a-5p	STAT1	LTB
hsa-miR-92a-3p	GABPA	TFAM
hsa-miR-24-3p	SP1	IFNG
hsa-miR-29b-3p	SP1	IFNG
hsa-miR-409-3p	CREB1	IFNG
hsa-miR-29c-3p	SP1	COL4A2
hsa-miR-92a-3p	SP1	COL4A2
hsa-miR-155-5p	SP1	COL4A2
hsa-miR-29a-3p	SP1	COL4A2
hsa-miR-29b-3p	SP1	COL4A2
hsa-let-7b-5p	EGR3	COL4A2
hsa-let-7b-5p	SP1	COL4A2
hsa-let-7b-5p	AR	TNFRSF1B
hsa-miR-92a-3p	NKX3-1	ADAMTS1
hsa-miR-142-5p	NKX3-1	ADAMTS1
hsa-miR-18b-5p	MTF1	GCLC
hsa-miR-18a-5p	MTF1	GCLC
hsa-miR-214-3p	TP53	MAPK1
hsa-miR-93-5p	RARB	MAPK1
hsa-miR-30a-5p	RARG	MAPK1
hsa-miR-206	RARB	MAPK1
hsa-miR-186-5p	ELK1	MAPK1
hsa-miR-1-3p	ZBTB6	CDCP1
hsa-miR-30a-5p	ZBTB6	CDCP1
hsa-miR-92a-3p	SP1	SLC3A2
hsa-miR-193b-3p	MYB	SLC3A2
hsa-let-7b-5p	SP1	BIRC5
hsa-miR-93-5p	STAT3	BIRC5
hsa-miR-149-5p	SP1	BIRC5
hsa-let-7b-5p	SP1	LDLR
hsa-miR-149-5p	SP1	LDLR
hsa-miR-92a-3p	SP1	LDLR
hsa-miR-92a-3p	SREBF2	LDLR
hsa-miR-29b-3p	ESR1	FOS
hsa-miR-29b-3p	BACH2	FOS
hsa-miR-29b-3p	AHR	FOS
hsa-miR-29b-3p	FOS	FOS
hsa-miR-29b-3p	ETV4	FOS
hsa-miR-29b-3p	SP1	FOS
hsa-miR-29c-3p	AHR	FOS
hsa-miR-29c-3p	BACH2	FOS
hsa-miR-29c-3p	SP1	FOS
hsa-miR-29c-3p	ETV4	FOS
hsa-miR-29c-3p	FOS	FOS
hsa-miR-29c-3p	JUN	FOS
hsa-miR-155-5p	FOS	FOS
hsa-miR-155-5p	CEBPB	FOS
hsa-miR-155-5p	FLI1	FOS
hsa-miR-155-5p	ETS1	FOS
hsa-miR-155-5p	SP1	FOS
hsa-miR-155-5p	STAT3	FOS
hsa-miR-155-5p	BCL6	FOS
hsa-miR-29a-3p	FOS	FOS
hsa-miR-29a-3p	SP1	FOS
hsa-miR-29a-3p	ETV4	FOS
hsa-miR-29a-3p	AHR	FOS
hsa-miR-29a-3p	BACH2	FOS
hsa-miR-21-5p	MEF2A	THBS1
hsa-miR-92a-3p	CDCA7L	THBS1
hsa-miR-155-5p	MEF2A	THBS1
hsa-miR-93-5p	STAT3	SOS1
hsa-miR-186-5p	KLF12	JPH3
hsa-miR-18a-5p	ETS2	THBD
hsa-miR-1-3p	ETS1	TLR4
hsa-miR-93-5p	CREB1	FLT1
hsa-miR-93-5p	EPAS1	FLT1
hsa-miR-93-5p	HIF1A	FLT1
hsa-miR-155-5p	ETS1	FLT1
hsa-miR-155-5p	SP3	FLT1
hsa-miR-155-5p	SP1	FLT1
hsa-miR-93-5p	STAT3	IL6ST
hsa-miR-92a-3p	SP1	BSG
hsa-miR-149-5p	HOXA10	ITGB3
hsa-miR-30c-5p	ETS1	ITGB3
hsa-let-7b-5p	NFATC1	ITGB3
hsa-let-7b-5p	HIF1A	RPSA
hsa-miR-122-5p	CREB1	TIMP1
hsa-miR-93-5p	E2F3	BECN1
hsa-miR-93-5p	JUN	BECN1
hsa-miR-93-5p	E2F2	BECN1
hsa-miR-30c-5p	E2F3	BECN1
hsa-miR-30a-5p	JUN	BECN1
hsa-miR-767-5p	FOXO3	FOXO3
hsa-miR-767-5p	AHR	FOXO3
hsa-miR-30c-5p	FOXO3	FOXO3
hsa-miR-30e-5p	FOXO3	FOXO3
hsa-miR-155-5p	NR3C1	FOXO3
hsa-miR-155-5p	FOXO3	FOXO3
hsa-miR-223-3p	FOXO3	FOXO3
hsa-miR-330-3p	GATA3	FOXO3
hsa-miR-330-3p	FOXO3	FOXO3
hsa-miR-217	FOXO3	FOXO3
hsa-miR-30a-5p	FOXO3	FOXO3
hsa-miR-1303	FOXO3	FOXO3
hsa-miR-1303	NR3C1	FOXO3
hsa-miR-1304-5p	FOXO3	FOXO3
hsa-miR-330-3p	POU3F2	SPATA2
hsa-miR-330-3p	CREB1	SPATA2
hsa-miR-93-5p	CREB1	SPATA2
hsa-miR-155-5p	ETS1	LCP1
hsa-let-7b-5p	AR	LCP1
hsa-miR-1-3p	ETS1	LCP1
hsa-miR-29c-3p	JUN	LCP1
hsa-miR-193b-3p	MYB	S100A9
hsa-miR-155-5p	NFYC	CAT
hsa-miR-155-5p	SP1	CAT
hsa-miR-30a-5p	NFYB	CAT
hsa-miR-1304-5p	POU3F2	CDH13
hsa-miR-145-5p	STAT1	IRS1
hsa-miR-31-5p	CEBPA	ICAM1
hsa-miR-21-5p	MYC	ICAM1
hsa-miR-155-5p	STAT3	ICAM1
hsa-miR-155-5p	FOS	ICAM1
hsa-miR-155-5p	CEBPA	ICAM1
hsa-miR-155-5p	CEBPB	ICAM1
hsa-let-7b-5p	AR	ATP2A2
hsa-let-7b-5p	EGR3	ATP2A2
hsa-let-7b-5p	SP1	ATP2A2
hsa-miR-149-5p	JUN	ATP2A2
hsa-miR-149-5p	USF1	ATP2A2
hsa-miR-149-5p	SP1	ATP2A2
hsa-miR-31-5p	SP1	ATP2A2
hsa-miR-30a-5p	JUN	ATP2A2
hsa-miR-92a-3p	SP1	ATP2A2
hsa-miR-92a-3p	GATA3	ATP2A2
hsa-miR-29b-3p	SP1	KCNMA1
hsa-miR-29b-3p	ETV4	KCNMA1
hsa-miR-29a-3p	ETV4	KCNMA1
hsa-miR-29a-3p	SP1	KCNMA1
hsa-miR-223-3p	SP1	KCNMA1
hsa-miR-133a-3p	SP1	KCNMA1
hsa-miR-29c-3p	ETV4	KCNMA1
hsa-miR-29c-3p	SP1	KCNMA1
hsa-miR-1915-3p	MEF2D	MB
hsa-miR-1303	EGR2	PCSK2
hsa-miR-149-5p	FOXC1	SORT1
hsa-miR-155-5p	RORA	FSTL1
hsa-let-7b-5p	SP1	CD151
hsa-miR-30a-5p	JUN	CD44
hsa-miR-330-3p	SP1	CD44
hsa-miR-214-3p	CREB1	CYP27B1
hsa-miR-31-5p	POU2F1	CYP27B1
hsa-miR-31-5p	SP1	CYP27B1
hsa-miR-31-5p	ETS1	CYP27B1
hsa-miR-92a-3p	SRF	WHSC1
hsa-miR-455-3p	ZEB1	WHSC1
hsa-miR-93-5p	YY1	WHSC1
hsa-miR-206	DDIT3	HSPD1
hsa-miR-1-3p	DDIT3	HSPD1
hsa-miR-93-5p	HIF1A	EGLN1
hsa-miR-21-5p	KLF12	NFKB1
hsa-miR-21-5p	RBPJ	NFKB1
hsa-miR-92a-3p	NFKB1	NFKB1
hsa-miR-92a-3p	KLF12	NFKB1
hsa-miR-155-5p	RBPJ	NFKB1
hsa-miR-155-5p	ETS1	NFKB1
hsa-miR-93-5p	HIF1A	NR4A1
hsa-miR-93-5p	CREB1	NR4A1
hsa-miR-155-5p	ETS1	VCAM1
hsa-miR-155-5p	CEBPB	VCAM1
hsa-miR-149-5p	USF1	CALR
hsa-miR-18a-5p	ETS2	LIF
hsa-miR-1915-3p	TCF3	C6orf89
hsa-miR-92a-3p	SP1	CIC
hsa-miR-663b	DDIT3	CIC
hsa-miR-155-5p	SP1	CYP1A1
hsa-miR-155-5p	SP3	CYP1A1
hsa-miR-93-5p	PPARA	CYP1A1
hsa-miR-92a-3p	RFX1	GFPT2
hsa-miR-30a-5p	JUN	PLA2G4A
hsa-miR-24-3p	SP1	CD28
hsa-miR-663b	APEX1	APEX1
hsa-miR-1291	APEX1	APEX1
hsa-miR-24-3p	E2F1	CDKN2A
hsa-miR-24-3p	E2F2	CDKN2A
hsa-miR-24-3p	SP1	CDKN2A
hsa-miR-24-3p	E2F3	CDKN2A
hsa-miR-155-5p	E2F2	CDKN2A
hsa-miR-155-5p	SP1	CDKN2A
hsa-miR-155-5p	SP3	CDKN2A
hsa-miR-155-5p	FOS	IL6
hsa-miR-155-5p	CEBPA	IL6
hsa-miR-155-5p	CEBPB	IL6
hsa-miR-155-5p	STAT3	IL6
hsa-miR-155-5p	RBPJ	IL6
hsa-miR-155-5p	NR3C1	IL6
hsa-miR-155-5p	RORA	IL6
hsa-miR-155-5p	RREB1	IL6
hsa-miR-1-3p	PPARG	IL6
hsa-miR-155-5p	STAT3	SOCS1
hsa-miR-155-5p	ETS1	SOCS1
hsa-miR-155-5p	FOXO3	SOCS1
hsa-miR-30e-5p	FOXO3	SOCS1
hsa-miR-30a-5p	FOXO3	SOCS1
hsa-miR-142-5p	AHR	SOCS1
hsa-miR-30c-5p	FOXO3	SOCS1
hsa-miR-30c-5p	ETS1	SOCS1
hsa-miR-150-5p	TP53	TP53
hsa-miR-150-5p	SP1	TP53
hsa-miR-150-5p	ZEB1	TP53
hsa-miR-380-5p	TP53	TP53
hsa-miR-214-3p	TP53	TP53
hsa-miR-1303	FOXO3	CDKN1B
hsa-miR-1303	NFYB	CDKN1B
hsa-miR-150-5p	SP1	CDKN1B
hsa-miR-24-3p	E2F1	CDKN1B
hsa-miR-24-3p	BRCA1	CDKN1B
hsa-miR-24-3p	MYC	CDKN1B
hsa-miR-24-3p	DND1	CDKN1B
hsa-miR-24-3p	SP1	CDKN1B
hsa-let-7b-5p	PBX1	IL10
hsa-let-7b-5p	SP1	IL10
hsa-let-7b-5p	HMGA1	IL10
hsa-miR-21-5p	MYC	PALLD
hsa-miR-21-5p	MEF2A	PALLD
hsa-miR-155-5p	MEF2A	PALLD
hsa-miR-155-5p	CUX1	IL8
hsa-miR-155-5p	CEBPB	IL8
hsa-miR-155-5p	MITF	IL8
hsa-miR-155-5p	CEBPA	IL8
hsa-miR-155-5p	FOS	IL8
hsa-miR-146a-5p	CUX1	IL8
hsa-miR-93-5p	JUN	TNFAIP1
hsa-miR-155-5p	SP1	IFNGR1
hsa-miR-330-3p	SP1	LRP8
hsa-miR-149-5p	EP300	CDC73
hsa-miR-30a-5p	FOXO3	SOD2
hsa-miR-30a-5p	JUN	SOD2
hsa-miR-1304-5p	FOXO3	INSR
hsa-miR-1304-5p	MYC	INSR
hsa-let-7b-5p	HMGA1	INSR
hsa-let-7b-5p	SP1	INSR
hsa-miR-195-5p	HMGA1	INSR
hsa-miR-29b-3p	FOXJ2	RUNX1T1
hsa-miR-29b-3p	NR3C1	RUNX1T1
hsa-miR-29a-3p	FOXJ2	RUNX1T1
hsa-miR-29a-3p	NR3C1	RUNX1T1
hsa-miR-29c-3p	NR3C1	RUNX1T1
hsa-miR-29c-3p	FOXJ2	RUNX1T1
hsa-miR-142-5p	NR3C1	RUNX1T1
hsa-miR-142-5p	FOXJ2	RUNX1T1
hsa-miR-30c-5p	POU2F1	ATP2B1
hsa-miR-223-3p	FOXO1	ATP2B1
hsa-miR-223-3p	ZEB1	ATP2B1
hsa-miR-330-3p	FOXO1	ATP2B1
hsa-miR-330-3p	MEF2A	ATP2B1
hsa-miR-423-5p	MYC	MRAS
hsa-miR-30c-5p	POU2F1	PDE5A
hsa-miR-30a-5p	JUN	PDE5A
hsa-miR-155-5p	MEF2A	CD36
hsa-miR-802	CREB1	CREB1
hsa-miR-802	AHR	CREB1
hsa-miR-330-3p	SP1	CREB1
hsa-miR-330-3p	CREB1	CREB1
hsa-miR-409-3p	CREB1	CREB1
hsa-miR-135b-3p	CREB1	CREB1
hsa-miR-214-3p	CREB1	CREB1
hsa-miR-492	CREB1	CREB1
hsa-miR-134-5p	CREB1	CREB1
hsa-miR-93-5p	STAT3	CREB1
hsa-miR-93-5p	CREB1	CREB1
hsa-miR-122-5p	CREB1	CREB1
hsa-let-7b-5p	HIF1A	PTGS2
hsa-let-7b-5p	NFATC1	PTGS2
hsa-let-7b-5p	PPARA	PTGS2
hsa-let-7b-5p	HMGA1	PTGS2
hsa-miR-802	AHR	PTGS2
hsa-miR-802	CREB1	PTGS2
hsa-let-7b-5p	SP1	SEMA3F
hsa-miR-1-3p	PPARG	ATAT1
hsa-let-7b-5p	CUX1	CYP1A2
hsa-miR-155-5p	SP3	AGTR1
hsa-miR-155-5p	SP1	AGTR1
hsa-miR-24-3p	MYC	TGFB1
hsa-miR-24-3p	SP1	TGFB1
hsa-miR-24-3p	PPARA	TGFB1
hsa-miR-21-5p	SP1	TGFB1
hsa-miR-21-5p	PPARA	TGFB1
hsa-miR-21-5p	MYC	TGFB1
hsa-miR-1304-5p	MYC	OGT
hsa-miR-24-3p	MYC	OGT
hsa-miR-155-5p	CEBPA	EDN1
hsa-miR-155-5p	SMAD3	EDN1
hsa-miR-155-5p	FOS	EDN1
hsa-miR-155-5p	VEZF1	EDN1
hsa-miR-155-5p	SMAD1	EDN1
hsa-miR-330-3p	FOXJ2	EDN1
hsa-miR-330-3p	HIF1A	EDN1
hsa-miR-330-3p	FOXO1	EDN1
hsa-miR-206	VEZF1	EDN1
hsa-miR-206	SMAD4	EDN1
hsa-miR-1-3p	PPARG	EDN1
hsa-let-7b-5p	PPARA	EDN1
hsa-let-7b-5p	HIF1A	EDN1
hsa-let-7b-5p	AR	EDN1
hsa-miR-149-5p	PBX1	STAG1
hsa-miR-92a-3p	TGIF1	STAG1
hsa-miR-423-5p	ELK1	HNRNPUL1
hsa-miR-29c-3p	SP1	HNRNPUL1
hsa-miR-29c-3p	AHR	HNRNPUL1
hsa-miR-29b-3p	SP1	HNRNPUL1
hsa-miR-29b-3p	AHR	HNRNPUL1
hsa-miR-193b-3p	E2F1	HNRNPUL1
hsa-miR-193b-3p	E2F2	HNRNPUL1
hsa-let-7b-5p	E2F3	HNRNPUL1
hsa-let-7b-5p	E2F2	HNRNPUL1
hsa-let-7b-5p	SP1	HNRNPUL1
hsa-let-7b-5p	E2F5	HNRNPUL1
hsa-miR-29a-3p	SP1	HNRNPUL1
hsa-miR-29a-3p	AHR	HNRNPUL1
hsa-miR-93-5p	JUN	LAMA4
hsa-miR-93-5p	CREB1	LAMA4
hsa-miR-29a-3p	FOS	ELN
hsa-miR-29b-3p	FOS	ELN
hsa-miR-29c-3p	JUN	ELN
hsa-miR-29c-3p	FOS	ELN
hsa-miR-186-5p	YY1	RAN
hsa-miR-330-3p	HIF1A	ID2
hsa-miR-330-3p	CREB1	ID2
hsa-miR-330-3p	CUX1	ID2
hsa-miR-1-3p	MEIS1	ITGA3
hsa-miR-155-5p	MEF2A	MEF2A
hsa-miR-21-5p	MEF2A	MEF2A
hsa-miR-330-3p	MEF2A	MEF2A
hsa-miR-223-3p	SP1	PSG1
hsa-miR-155-5p	CEBPA	PSG1
hsa-miR-155-5p	SP1	PSG1
hsa-miR-155-5p	SMAD2	PSG1
hsa-miR-892b	SP1	PSG1
hsa-miR-29a-3p	ETV4	PSG1
hsa-miR-29a-3p	SP1	PSG1
hsa-miR-92a-3p	MYBL2	PSG1
hsa-miR-92a-3p	SP1	PSG1
hsa-miR-330-3p	SP1	PSG1
hsa-miR-330-3p	ESR1	PSG1
hsa-miR-24-3p	SP1	PSG1
hsa-miR-29b-3p	ESR1	PSG1
hsa-miR-29b-3p	ETV4	PSG1
hsa-miR-29b-3p	SP1	PSG1
hsa-miR-29c-3p	SP1	PSG1
hsa-miR-29c-3p	ETV4	PSG1
hsa-miR-31-5p	CEBPA	PSG1
hsa-miR-31-5p	SP1	PSG1
hsa-miR-31-5p	POU2F1	PSG1
hsa-miR-149-5p	USF1	PSG1
hsa-miR-149-5p	SMAD2	PSG1
hsa-miR-149-5p	SP1	PSG1
hsa-miR-150-5p	SP1	PSG1
hsa-miR-150-5p	MYB	PSG1
hsa-miR-21-5p	ATF2	PLAT
hsa-miR-21-5p	SP1	PLAT
hsa-miR-223-3p	LMO2	SH2B3
hsa-miR-24-3p	HNF4A	SH2B3
hsa-let-7b-5p	EGR3	SH2B3
hsa-let-7b-5p	HOXA9	SH2B3
hsa-miR-93-5p	EGR3	SH2B3
hsa-miR-93-5p	EGR2	SH2B3
hsa-let-7b-5p	SP1	ADRB3
hsa-miR-92a-3p	SP1	CBS
hsa-miR-193b-3p	SP4	CBS
hsa-miR-193b-3p	MYB	CBS
hsa-miR-149-5p	SP1	CBS
hsa-miR-149-5p	JUN	CBS
hsa-miR-149-5p	USF1	CBS
hsa-miR-24-3p	SP1	CALCR
hsa-miR-330-3p	SP1	CALCR
hsa-miR-31-5p	SP1	CALCR
hsa-miR-150-5p	SP1	CALCR
hsa-miR-21-5p	SP1	CDKN1A
hsa-miR-21-5p	TP63	CDKN1A
hsa-miR-21-5p	ATF2	CDKN1A
hsa-miR-21-5p	HIF1A	CDKN1A
hsa-miR-146a-5p	ZNF148	CDKN1A
hsa-miR-146a-5p	SMAD4	CDKN1A
hsa-miR-146a-5p	ZBTB2	CDKN1A
hsa-miR-146a-5p	STAT1	CDKN1A
hsa-miR-208a-3p	ETS1	CDKN1A
hsa-miR-208b-3p	ETS1	CDKN1A
hsa-miR-93-5p	HIF1A	CDKN1A
hsa-miR-93-5p	ZNF148	CDKN1A
hsa-miR-93-5p	ZBTB7A	CDKN1A
hsa-miR-93-5p	SMAD4	CDKN1A
hsa-miR-93-5p	STAT3	CDKN1A
hsa-miR-93-5p	JUN	CDKN1A
hsa-miR-145-5p	SMAD2	CDKN1A
hsa-miR-145-5p	KLF4	CDKN1A
hsa-miR-145-5p	FLI1	CDKN1A
hsa-miR-145-5p	STAT1	CDKN1A
hsa-let-7b-5p	SMAD2	CDKN1A
hsa-let-7b-5p	AR	CDKN1A
hsa-let-7b-5p	ZNF148	CDKN1A
hsa-let-7b-5p	HIF1A	CDKN1A
hsa-let-7b-5p	SP1	CDKN1A
hsa-let-7b-5p	ZBTB5	CDKN1A
hsa-miR-92a-3p	SRF	PTGER4
hsa-miR-155-5p	CEBPA	NFYC
hsa-miR-155-5p	SP1	NFYC
hsa-miR-29a-3p	SP1	ITGB1
hsa-miR-29c-3p	SP1	ITGB1
hsa-miR-186-5p	SP1	ITGB1
hsa-miR-29b-3p	ESR1	ITGB1
hsa-miR-29b-3p	SP1	ITGB1
hsa-miR-31-5p	CEBPA	TRIB3
hsa-let-7b-5p	E2F3	LPL
hsa-let-7b-5p	E2F5	LPL
hsa-let-7b-5p	E2F2	LPL
hsa-miR-29b-3p	ESR1	LPL
hsa-miR-155-5p	E2F2	LPL
hsa-miR-155-5p	SP1	FGF2
hsa-miR-195-5p	MYB	FGF2
hsa-miR-186-5p	SP1	FGF2
hsa-miR-92a-3p	SP1	FGF2
hsa-miR-146a-5p	GABPA	BRCA1
hsa-miR-21-5p	SP1	BRCA1
hsa-miR-21-5p	FUBP1	BRCA1
hsa-miR-21-5p	MEF2A	BRCA1
hsa-miR-193b-3p	GABPA	BRCA1
hsa-miR-193b-3p	ESR1	BRCA1
hsa-miR-24-3p	CTCF	BRCA1
hsa-miR-24-3p	GABPA	BRCA1
hsa-miR-24-3p	SP1	BRCA1
hsa-miR-186-5p	SP1	BRCA1
hsa-miR-1281	NFE2L1	GCLM
hsa-miR-92a-3p	NFE2L1	GCLM
hsa-miR-92a-3p	MAFG	GCLM
hsa-miR-24-3p	MAFG	GCLM
hsa-miR-24-3p	E2F1	GCLM
hsa-miR-31-5p	MAFG	GCLM
hsa-miR-31-5p	POU2F1	GCLM
hsa-miR-93-5p	JUN	MMP3
hsa-miR-93-5p	ZNF148	MMP3
hsa-miR-155-5p	SP3	TXNRD1
hsa-miR-155-5p	SP1	TXNRD1
hsa-miR-186-5p	SP1	TXNRD1
hsa-miR-92a-3p	NFKB1	CTSB
hsa-miR-92a-3p	SP1	ITGAV
hsa-miR-21-5p	SP1	SOD3
hsa-miR-155-5p	SP1	PODXL
hsa-miR-31-5p	SP1	PODXL
hsa-miR-149-5p	SP1	PODXL
hsa-miR-223-3p	PAX6	SP1
hsa-miR-223-3p	SP1	SP1
hsa-miR-155-5p	SP1	SP1
hsa-miR-155-5p	RREB1	SP1
hsa-miR-155-5p	MEF2A	SP1
hsa-miR-29a-3p	AHR	SP1
hsa-miR-29a-3p	SP1	SP1
hsa-miR-892b	SP1	SP1
hsa-miR-21-5p	MEF2A	SP1
hsa-miR-21-5p	EGR3	SP1
hsa-miR-21-5p	SP1	SP1
hsa-miR-133a-3p	SP1	SP1
hsa-miR-92a-3p	SP1	SP1
hsa-miR-92a-3p	EP300	SP1
hsa-miR-330-3p	MEF2A	SP1
hsa-miR-330-3p	SP1	SP1
hsa-miR-29b-3p	AHR	SP1
hsa-miR-29b-3p	SP1	SP1
hsa-let-7b-5p	EP300	SP1
hsa-let-7b-5p	SP1	SP1
hsa-let-7b-5p	EGR3	SP1
hsa-miR-24-3p	SP1	SP1
hsa-miR-149-5p	SP1	SP1
hsa-miR-149-5p	EP300	SP1
hsa-miR-150-5p	EP300	SP1
hsa-miR-150-5p	SP1	SP1
hsa-miR-29c-3p	AHR	SP1
hsa-miR-29c-3p	SP1	SP1
hsa-miR-31-5p	RREB1	SP1
hsa-miR-31-5p	SP1	SP1
hsa-miR-186-5p	SP1	SP1
hsa-miR-21-5p	BRCA1	STAT3
hsa-miR-93-5p	CREB1	STAT3
hsa-miR-92a-3p	RFX1	FBN2
hsa-miR-155-5p	FLI1	TGFBR2
hsa-miR-155-5p	FOS	TGFBR2
hsa-miR-155-5p	ETS1	TGFBR2
hsa-miR-155-5p	JUNB	TGFBR2
hsa-miR-155-5p	SP3	TGFBR2
hsa-miR-155-5p	SP1	TGFBR2
hsa-miR-18a-5p	ETS2	TGFBR2
hsa-miR-21-5p	SP1	TGFBR2
hsa-miR-92a-3p	SP1	TGFBR2
hsa-miR-145-5p	ERG	TGFBR2
hsa-miR-145-5p	FLI1	TGFBR2
hsa-miR-145-5p	STAT1	TGFBR2
hsa-miR-93-5p	JUN	TGFBR2
hsa-miR-29c-3p	NR3C1	ADAMTS7
hsa-miR-29b-3p	NR3C1	ADAMTS7
hsa-miR-29a-3p	NR3C1	ADAMTS7
hsa-miR-18a-5p	HIF1A	NR3C1
hsa-miR-18a-5p	IRF2	NR3C1
hsa-miR-18a-5p	NR3C1	NR3C1
hsa-miR-18b-5p	NR3C1	NR3C1
hsa-miR-18b-5p	HIF1A	NR3C1
hsa-miR-18b-5p	IRF2	NR3C1
hsa-miR-29a-3p	SP1	NR3C1
hsa-miR-29a-3p	NR3C1	NR3C1
hsa-miR-29a-3p	NFIA	NR3C1
hsa-miR-328-3p	NR3C1	NR3C1
hsa-miR-155-5p	NR3C1	NR3C1
hsa-miR-155-5p	CEBPA	NR3C1
hsa-miR-155-5p	SP1	NR3C1
hsa-miR-155-5p	MEF2A	NR3C1
hsa-miR-206	TBP	NR3C1
hsa-miR-206	NR3C1	NR3C1
hsa-miR-142-5p	SRF	NR3C1
hsa-miR-142-5p	NR3C1	NR3C1
hsa-miR-29b-3p	NR3C1	NR3C1
hsa-miR-29b-3p	SP1	NR3C1
hsa-miR-29b-3p	NFIA	NR3C1
hsa-miR-29c-3p	NFIA	NR3C1
hsa-miR-29c-3p	NR3C1	NR3C1
hsa-miR-29c-3p	SP1	NR3C1
hsa-miR-1303	NR3C1	NR3C1
hsa-miR-1303	NFIA	NR3C1
hsa-miR-193b-3p	E2F2	PLAU
hsa-miR-193b-3p	ETS1	PLAU
hsa-miR-193b-3p	E2F1	PLAU
hsa-miR-193a-3p	ETS1	PLAU
hsa-miR-93-5p	YY1	CYBB
hsa-miR-93-5p	IRF1	CYBB
hsa-miR-18a-5p	HSF2	TNFSF11
hsa-let-7b-5p	HLF	IL6R
hsa-miR-29a-3p	NR3C1	PTX3
hsa-miR-29b-3p	NR3C1	PTX3
hsa-miR-29c-3p	NR3C1	PTX3
hsa-miR-330-3p	SP1	MAT2B
hsa-let-7b-5p	SP1	MAT2B
hsa-miR-155-5p	SP1	MAT2B
hsa-miR-155-5p	SP3	MAT2B
hsa-miR-1915-3p	EP300	WDTC1
hsa-miR-1-3p	GATA3	LRP1
hsa-miR-1-3p	BACH2	LRP1

## Sheet: composite-FFLs
Composite_FFL
miRNA	TF	gene
hsa-miR-155-5p	RELA	NAMPT
hsa-miR-155-5p	JUN	PLAUR
hsa-miR-93-5p	RORA	DDX39B
hsa-let-7b-5p	MYC	AKR1A1
hsa-miR-223-3p	E2F1	RPS6KB1
hsa-miR-21-5p	STAT3	CALD1
hsa-miR-155-5p	SPI1	NOS3
hsa-miR-155-5p	JUN	MMP1
hsa-miR-155-5p	SMAD4	MMP1
hsa-miR-145-5p	SMAD3	MMP1
hsa-miR-145-5p	SMAD4	MMP1
hsa-let-7b-5p	MYC	ACTG1
hsa-miR-21-5p	NFKB1	PPARA
hsa-miR-21-5p	NFKB1	MMP9
hsa-miR-21-5p	NFKB1	IL1B
hsa-let-7b-5p	MYC	HIF1A
hsa-miR-146a-5p	NFKB1	NOS1
hsa-let-7b-5p	MYC	DMD
hsa-miR-155-5p	JUN	DMD
hsa-miR-145-5p	SMAD4	SERPINE1
hsa-miR-145-5p	SMAD3	SERPINE1
hsa-miR-155-5p	SMAD4	CCL2
hsa-miR-155-5p	JUN	CCL2
hsa-miR-155-5p	NFKB1	CCL2
hsa-miR-155-5p	RELA	CCL2
hsa-miR-146a-5p	NFKB1	TNF
hsa-miR-155-5p	RELA	TNF
hsa-miR-155-5p	SPI1	TNF
hsa-miR-155-5p	MYB	TNF
hsa-miR-155-5p	JUN	TNF
hsa-miR-155-5p	NFKB1	TNF
hsa-miR-155-5p	MYB	TERF1
hsa-miR-18b-5p	ESR1	IGF1
hsa-miR-18a-5p	ESR1	IGF1
hsa-miR-146a-5p	NFKB1	TLR2
hsa-miR-21-5p	STAT3	VEGFA
hsa-miR-146a-5p	NFKB1	LTB
hsa-miR-155-5p	JUN	FOS
hsa-miR-155-5p	NFKB1	FOS
hsa-miR-155-5p	RELA	PDE3A
hsa-miR-155-5p	RELA	OLR1
hsa-miR-93-5p	E2F1	BECN1
hsa-miR-155-5p	JUN	LCP1
hsa-miR-21-5p	STAT3	ICAM1
hsa-miR-21-5p	NFKB1	ICAM1
hsa-miR-155-5p	JUN	ICAM1
hsa-miR-155-5p	NFKB1	ICAM1
hsa-miR-155-5p	RELA	ICAM1
hsa-miR-155-5p	SPI1	ICAM1
hsa-miR-155-5p	JUN	SELE
hsa-miR-155-5p	NFKB1	SELE
hsa-miR-155-5p	RELA	SELE
hsa-miR-18b-5p	ESR1	ITGA2
hsa-miR-18a-5p	ESR1	ITGA2
hsa-miR-21-5p	NFKB1	NFKB1
hsa-miR-146a-5p	NFKB1	NFKB1
hsa-miR-155-5p	NFKB1	NFKB1
hsa-miR-155-5p	RELA	NFKB1
hsa-miR-155-5p	JUN	VCAM1
hsa-miR-155-5p	NFKB1	VCAM1
hsa-miR-155-5p	RELA	VCAM1
hsa-miR-155-5p	RELA	IL6
hsa-miR-155-5p	NFKB1	IL6
hsa-miR-155-5p	JUN	IL6
hsa-miR-155-5p	NFKB1	IL8
hsa-miR-155-5p	JUN	IL8
hsa-miR-155-5p	RELA	IL8
hsa-miR-146a-5p	NFKB1	IL8
hsa-miR-155-5p	RELA	CDC73
hsa-let-7b-5p	MYC	INSR
hsa-let-7b-5p	MYC	SEMA3F
hsa-miR-21-5p	STAT3	TIMP3
hsa-miR-93-5p	E2F1	SLC7A9
hsa-miR-155-5p	NFKB1	EDN1
hsa-miR-155-5p	JUN	EDN1
hsa-miR-155-5p	SMAD4	EDN1
hsa-let-7b-5p	MYC	LTA4H
hsa-miR-155-5p	MYB	PSG1
hsa-miR-21-5p	STAT3	CDKN1A
hsa-miR-93-5p	FOXJ2	CDKN1A
hsa-miR-93-5p	RORA	CDKN1A
hsa-miR-145-5p	SMAD3	CDKN1A
hsa-miR-145-5p	SMAD4	CDKN1A
hsa-miR-155-5p	MYB	NFYC
hsa-miR-155-5p	MYB	FGF2
hsa-miR-155-5p	JUN	FGF2
hsa-miR-146a-5p	NFKB1	BRCA1
hsa-miR-21-5p	NFKB1	BRCA1
hsa-miR-155-5p	SPI1	TGFBR2
hsa-miR-155-5p	JUN	TGFBR2
hsa-miR-155-5p	NFKB1	NR3C1
hsa-miR-155-5p	MYB	NR3C1
hsa-miR-155-5p	SPI1	NR3C1
hsa-miR-93-5p	E2F1	TNFSF11
