# Supplementary material for: MicroRNA and Transcription Factor Mediated Regulatory Network Analysis Reveals Critical Regulators and Regulatory Modules in Myocardial Infarction
Source: PLoS One. 2015 Aug 10;10(8):e0135339. doi: 10.1371/journal.pone.0135339 (PMC4530868; doi:10.1371/journal.pone.0135339)
Supplement: S2 Table — (XLS) [file pone.0135339.s005.xls]

## Sheet: MI-specific miRNA-TF network
Molecule 1	Molecule 2	Regulation type			Note
hsa-miR-93-5p	ABCA1	a			Regulation type	Direction	Relationship
hsa-miR-423-5p	ACHE	a			a	miRNA-gene	miRNA repression of gene expression
hsa-let-7b-5p	ACSL1	a			b	miRNA-TF	miRNA repression of TF expression
hsa-miR-145-5p	ACTG1	a			c	TF-gene	TF regulation of gene expression
hsa-let-7b-5p	ACTG1	a			d	TF-miRNA	TF regulation of miRNA expression
hsa-miR-423-5p	ACTG1	a			e	TF-TF	TF regulation of TF expression
hsa-miR-142-5p	ADAMTS1	a
hsa-miR-92a-3p	ADAMTS1	a
hsa-miR-29a-3p	ADAMTS7	a
hsa-miR-29b-3p	ADAMTS7	a
hsa-miR-29c-3p	ADAMTS7	a
hsa-miR-24-3p	ADD1	a
hsa-miR-330-3p	ADRA2B	a
hsa-miR-802	ADRB1	a
hsa-let-7b-5p	ADRB1	a
hsa-miR-92a-3p	ADRB1	a
hsa-let-7b-5p	ADRB2	a
hsa-let-7b-5p	ADRB3	a
hsa-miR-195-5p	AGER	a
hsa-miR-155-5p	AGTR1	a
hsa-let-7b-5p	AKR1A1	a
hsa-miR-193b-3p	AKT1	a
hsa-miR-93-5p	ANK2	a
hsa-miR-155-5p	ANTXR1	a
hsa-miR-1-3p	ATAT1	a
hsa-miR-92a-3p	ATM	a
hsa-miR-18a-5p	ATM	a
hsa-miR-30e-5p	ATP2A2	a
hsa-miR-92a-3p	ATP2A2	a
hsa-let-7b-5p	ATP2A2	a
hsa-miR-30c-5p	ATP2A2	a
hsa-miR-30a-5p	ATP2A2	a
hsa-miR-149-5p	ATP2A2	a
hsa-miR-31-5p	ATP2A2	a
hsa-miR-330-3p	ATP2B1	a
hsa-miR-30c-5p	ATP2B1	a
hsa-miR-223-3p	ATP2B1	a
hsa-miR-30a-5p	BAX	a
hsa-miR-1-3p	BAX	a
hsa-miR-30a-5p	BECN1	a
hsa-miR-30c-5p	BECN1	a
hsa-miR-93-5p	BECN1	a
hsa-miR-93-5p	BIRC5	a
hsa-miR-30c-5p	BIRC5	a
hsa-let-7b-5p	BIRC5	a
hsa-miR-149-5p	BIRC5	a
hsa-miR-92a-3p	BSG	a
hsa-miR-1915-3p	C6orf89	a
hsa-miR-92a-3p	CAD	a
hsa-miR-31-5p	CALCR	a
hsa-miR-150-5p	CALCR	a
hsa-miR-330-3p	CALCR	a
hsa-miR-24-3p	CALCR	a
hsa-miR-122-5p	CALD1	a
hsa-miR-21-5p	CALD1	a
hsa-miR-93-5p	CALD1	a
hsa-miR-195-5p	CALM1	a
hsa-miR-1-3p	CALM1	a
hsa-let-7b-5p	CALM1	a
hsa-miR-193b-3p	CALM1	a
hsa-miR-142-5p	CALM1	a
hsa-miR-206	CALM1	a
hsa-miR-330-3p	CALM1	a
hsa-miR-149-5p	CALR	a
hsa-miR-24-3p	CASP3	a
hsa-let-7b-5p	CASP3	a
hsa-miR-31-5p	CASR	a
hsa-miR-155-5p	CAT	a
hsa-miR-30a-5p	CAT	a
hsa-miR-194-3p	CAV1	a
hsa-miR-92a-3p	CBS	a
hsa-miR-149-5p	CBS	a
hsa-miR-193b-3p	CBS	a
hsa-miR-155-5p	CCL2	a
hsa-miR-24-3p	CCL2	a
hsa-let-7b-5p	CCR7	a
hsa-miR-92a-3p	CCT7	a
hsa-let-7b-5p	CD151	a
hsa-miR-24-3p	CD28	a
hsa-miR-155-5p	CD36	a
hsa-miR-194-3p	CD40LG	a
hsa-miR-330-3p	CD44	a
hsa-miR-30a-5p	CD44	a
hsa-miR-149-5p	CDC73	a
hsa-miR-155-5p	CDC73	a
hsa-miR-1-3p	CDCP1	a
hsa-miR-30a-5p	CDCP1	a
hsa-miR-1304-5p	CDH13	a
hsa-let-7b-5p	CDKN1A	a
hsa-miR-208b-3p	CDKN1A	a
hsa-miR-145-5p	CDKN1A	a
hsa-miR-21-5p	CDKN1A	a
hsa-miR-146a-5p	CDKN1A	a
hsa-miR-93-5p	CDKN1A	a
hsa-miR-208a-3p	CDKN1A	a
hsa-miR-150-5p	CDKN1B	a
hsa-miR-1303	CDKN1B	a
hsa-miR-24-3p	CDKN1B	a
hsa-miR-155-5p	CDKN2A	a
hsa-miR-24-3p	CDKN2A	a
hsa-miR-1915-3p	CELSR2	a
hsa-miR-920	CELSR2	a
hsa-miR-214-3p	CELSR2	a
hsa-miR-92a-3p	CIC	a
hsa-miR-663b	CIC	a
hsa-miR-29a-3p	COL3A1	a
hsa-miR-29b-3p	COL3A1	a
hsa-miR-29c-3p	COL3A1	a
hsa-miR-29a-3p	COL4A1	a
hsa-miR-29b-3p	COL4A1	a
hsa-miR-29c-3p	COL4A1	a
hsa-miR-92a-3p	COL4A1	a
hsa-let-7b-5p	COL4A1	a
hsa-miR-155-5p	COL4A2	a
hsa-miR-92a-3p	COL4A2	a
hsa-miR-29b-3p	COL4A2	a
hsa-miR-29c-3p	COL4A2	a
hsa-let-7b-5p	COL4A2	a
hsa-miR-29a-3p	COL4A2	a
hsa-miR-21-5p	COL5A2	a
hsa-let-7b-5p	COL5A2	a
hsa-miR-1-3p	CSRP1	a
hsa-miR-375	CTGF	a
hsa-miR-1304-5p	CTGF	a
hsa-miR-330-3p	CTGF	a
hsa-miR-92a-3p	CTSB	a
hsa-miR-146a-5p	CXCR4	a
hsa-miR-93-5p	CYBB	a
hsa-miR-155-5p	CYP1A1	a
hsa-miR-93-5p	CYP1A1	a
hsa-let-7b-5p	CYP1A2	a
hsa-miR-214-3p	CYP27B1	a
hsa-miR-31-5p	CYP27B1	a
hsa-miR-93-5p	DDX39B	a
hsa-miR-155-5p	DMD	a
hsa-miR-142-5p	DMD	a
hsa-miR-21-5p	DMD	a
hsa-miR-499a-5p	DMD	a
hsa-miR-31-5p	DMD	a
hsa-let-7b-5p	DMD	a
hsa-miR-1-3p	EDN1	a
hsa-let-7b-5p	EDN1	a
hsa-miR-155-5p	EDN1	a
hsa-miR-206	EDN1	a
hsa-miR-330-3p	EDN1	a
hsa-miR-155-5p	EEF1A2	a
hsa-miR-93-5p	EGLN1	a
hsa-miR-29b-3p	ELN	a
hsa-miR-29a-3p	ELN	a
hsa-miR-29c-3p	ELN	a
hsa-let-7b-5p	ENG	a
hsa-miR-92a-3p	ENO1	a
hsa-miR-330-3p	F12	a
hsa-miR-155-5p	F2	a
hsa-let-7b-5p	FADS2	a
hsa-let-7b-5p	FASLG	a
hsa-miR-21-5p	FASLG	a
hsa-miR-149-5p	FASLG	a
hsa-miR-92a-3p	FBN2	a
hsa-miR-29a-3p	FGA	a
hsa-miR-29b-3p	FGA	a
hsa-miR-29a-3p	FGB	a
hsa-miR-29c-3p	FGB	a
hsa-miR-29b-3p	FGB	a
hsa-miR-18a-5p	FGF1	a
hsa-miR-186-5p	FGF2	a
hsa-miR-92a-3p	FGF2	a
hsa-miR-195-5p	FGF2	a
hsa-miR-155-5p	FGF2	a
hsa-miR-142-5p	FGG	a
hsa-miR-92a-3p	FLNB	a
hsa-miR-155-5p	FLNB	a
hsa-miR-93-5p	FLT1	a
hsa-miR-155-5p	FLT1	a
hsa-miR-1-3p	FN1	a
hsa-miR-24-3p	FN1	a
hsa-miR-24-3p	FST	a
hsa-miR-155-5p	FSTL1	a
hsa-miR-206	FSTL1	a
hsa-miR-18b-5p	GCLC	a
hsa-miR-18a-5p	GCLC	a
hsa-miR-1281	GCLM	a
hsa-miR-31-5p	GCLM	a
hsa-miR-92a-3p	GCLM	a
hsa-miR-24-3p	GCLM	a
hsa-miR-92a-3p	GFPT2	a
hsa-miR-30c-5p	GJA1	a
hsa-miR-30e-5p	GJA1	a
hsa-miR-30a-5p	GJA1	a
hsa-miR-92a-3p	GSK3B	a
hsa-miR-29a-3p	GSK3B	a
hsa-miR-155-5p	GSK3B	a
hsa-miR-29b-3p	GSK3B	a
hsa-miR-133a-3p	GSTP1	a
hsa-miR-92a-3p	GSTP1	a
hsa-miR-193b-3p	HMGB1	a
hsa-miR-122-5p	HMOX1	a
hsa-miR-1-3p	HMOX1	a
hsa-miR-423-5p	HNRNPUL1	a
hsa-miR-29a-3p	HNRNPUL1	a
hsa-miR-29c-3p	HNRNPUL1	a
hsa-let-7b-5p	HNRNPUL1	a
hsa-miR-29b-3p	HNRNPUL1	a
hsa-miR-193b-3p	HNRNPUL1	a
hsa-miR-1-3p	HSPD1	a
hsa-miR-206	HSPD1	a
hsa-miR-18b-5p	HTR1D	a
hsa-miR-18a-5p	HTR1D	a
hsa-miR-31-5p	ICAM1	a
hsa-miR-21-5p	ICAM1	a
hsa-miR-155-5p	ICAM1	a
hsa-miR-330-3p	ID2	a
hsa-miR-24-3p	IFNG	a
hsa-miR-409-3p	IFNG	a
hsa-miR-29b-3p	IFNG	a
hsa-miR-155-5p	IFNGR1	a
hsa-miR-30e-5p	IGF1	a
hsa-miR-29c-3p	IGF1	a
hsa-let-7b-5p	IGF1	a
hsa-miR-195-5p	IGF1	a
hsa-miR-206	IGF1	a
hsa-miR-142-5p	IGF1	a
hsa-miR-30c-5p	IGF1	a
hsa-miR-18a-5p	IGF1	a
hsa-miR-30a-5p	IGF1	a
hsa-miR-18b-5p	IGF1	a
hsa-miR-29b-3p	IGF1	a
hsa-miR-29a-3p	IGF1	a
hsa-miR-1-3p	IGF1	a
hsa-let-7b-5p	IL10	a
hsa-miR-149-5p	IL1A	a
hsa-miR-24-3p	IL1A	a
hsa-miR-21-5p	IL1B	a
hsa-miR-1-3p	IL6	a
hsa-miR-155-5p	IL6	a
hsa-let-7b-5p	IL6R	a
hsa-miR-93-5p	IL6ST	a
hsa-miR-146a-5p	IL8	a
hsa-miR-155-5p	IL8	a
hsa-miR-1-3p	IL8	a
hsa-miR-149-5p	ILF3	a
hsa-miR-195-5p	INSR	a
hsa-miR-1304-5p	INSR	a
hsa-let-7b-5p	INSR	a
hsa-miR-29a-3p	IRS1	a
hsa-miR-145-5p	IRS1	a
hsa-miR-223-3p	IRS1	a
hsa-miR-29b-3p	IRS1	a
hsa-miR-18a-5p	ITGA2	a
hsa-miR-18b-5p	ITGA2	a
hsa-miR-20b-3p	ITGA2	a
hsa-miR-1-3p	ITGA3	a
hsa-miR-92a-3p	ITGAV	a
hsa-miR-186-5p	ITGB1	a
hsa-miR-29a-3p	ITGB1	a
hsa-miR-29b-3p	ITGB1	a
hsa-miR-29c-3p	ITGB1	a
hsa-miR-146a-5p	ITGB2	a
hsa-let-7b-5p	ITGB3	a
hsa-miR-30c-5p	ITGB3	a
hsa-miR-149-5p	ITGB3	a
hsa-miR-186-5p	JPH3	a
hsa-miR-122-5p	KCNJ2	a
hsa-miR-18b-5p	KCNJ2	a
hsa-miR-223-3p	KCNMA1	a
hsa-miR-29b-3p	KCNMA1	a
hsa-miR-133a-3p	KCNMA1	a
hsa-miR-29a-3p	KCNMA1	a
hsa-miR-29c-3p	KCNMA1	a
hsa-miR-133a-3p	KCNQ1	a
hsa-miR-93-5p	LAMA3	a
hsa-miR-93-5p	LAMA4	a
hsa-let-7b-5p	LCP1	a
hsa-miR-29c-3p	LCP1	a
hsa-miR-155-5p	LCP1	a
hsa-miR-29a-3p	LCP1	a
hsa-miR-29b-3p	LCP1	a
hsa-miR-1-3p	LCP1	a
hsa-miR-92a-3p	LDLR	a
hsa-miR-30a-5p	LDLR	a
hsa-let-7b-5p	LDLR	a
hsa-miR-149-5p	LDLR	a
hsa-miR-18a-5p	LIF	a
hsa-miR-1-3p	LIPC	a
hsa-miR-155-5p	LPL	a
hsa-miR-29b-3p	LPL	a
hsa-let-7b-5p	LPL	a
hsa-miR-1-3p	LRP1	a
hsa-miR-330-3p	LRP8	a
hsa-miR-21-5p	LRRFIP1	a
hsa-let-7b-5p	LTA4H	a
hsa-miR-122-5p	LTB	a
hsa-miR-146a-5p	LTB	a
hsa-miR-145-5p	MAP2K6	a
hsa-miR-30a-5p	MAPK1	a
hsa-miR-214-3p	MAPK1	a
hsa-miR-93-5p	MAPK1	a
hsa-miR-186-5p	MAPK1	a
hsa-miR-206	MAPK1	a
hsa-miR-155-5p	MAT2B	a
hsa-let-7b-5p	MAT2B	a
hsa-miR-330-3p	MAT2B	a
hsa-miR-1915-3p	MB	a
hsa-miR-93-5p	MGEA5	a
hsa-miR-214-3p	MMAB	a
hsa-miR-145-5p	MMP1	a
hsa-miR-155-5p	MMP1	a
hsa-miR-1-3p	MMP1	a
hsa-miR-145-5p	MMP12	a
hsa-miR-1-3p	MMP12	a
hsa-miR-29b-3p	MMP2	a
hsa-miR-93-5p	MMP2	a
hsa-miR-330-3p	MMP2	a
hsa-miR-29c-3p	MMP2	a
hsa-miR-21-5p	MMP2	a
hsa-miR-93-5p	MMP3	a
hsa-miR-21-5p	MMP9	a
hsa-miR-451a	MMP9	a
hsa-miR-195-5p	MRAS	a
hsa-miR-423-5p	MRAS	a
hsa-miR-155-5p	MTAP	a
hsa-miR-21-5p	MTAP	a
hsa-miR-149-5p	MTHFR	a
hsa-miR-24-3p	MTHFR	a
hsa-miR-155-5p	NAMPT	a
hsa-miR-30a-5p	NEUROD1	a
hsa-let-7b-5p	NFKBIA	a
hsa-miR-24-3p	NFKBIA	a
hsa-miR-146a-5p	NOS1	a
hsa-miR-155-5p	NOS3	a
hsa-miR-1303	NOS3	a
hsa-miR-409-3p	NR3C2	a
hsa-miR-93-5p	NR4A1	a
hsa-miR-195-5p	NRG1	a
hsa-miR-142-5p	NRG1	a
hsa-miR-195-5p	OGT	a
hsa-miR-24-3p	OGT	a
hsa-miR-20b-3p	OGT	a
hsa-miR-1304-5p	OGT	a
hsa-miR-92a-3p	OGT	a
hsa-miR-21-5p	OLR1	a
hsa-miR-155-5p	OLR1	a
hsa-miR-155-5p	PALLD	a
hsa-miR-92a-3p	PALLD	a
hsa-miR-21-5p	PALLD	a
hsa-let-7b-5p	PAPPA	a
hsa-miR-150-5p	PAPPA	a
hsa-miR-31-5p	PAPPA	a
hsa-miR-214-3p	PAPPA	a
hsa-miR-892b	PAPPA	a
hsa-miR-1303	PCSK2	a
hsa-miR-155-5p	PDE3A	a
hsa-miR-30a-5p	PDE5A	a
hsa-miR-30c-5p	PDE5A	a
hsa-miR-409-3p	PDHX	a
hsa-let-7b-5p	PLA2G15	a
hsa-miR-195-5p	PLA2G15	a
hsa-miR-30a-5p	PLA2G4A	a
hsa-miR-21-5p	PLAT	a
hsa-miR-193b-3p	PLAU	a
hsa-miR-193a-3p	PLAU	a
hsa-miR-155-5p	PLAUR	a
hsa-miR-1-3p	PLCB3	a
hsa-miR-31-5p	PODXL	a
hsa-miR-155-5p	PODXL	a
hsa-miR-149-5p	PODXL	a
hsa-let-7b-5p	PPARGC1A	a
hsa-miR-92a-3p	PRKCE	a
hsa-miR-802	PRKCE	a
hsa-miR-892b	PSG1	a
hsa-miR-24-3p	PSG1	a
hsa-miR-29c-3p	PSG1	a
hsa-miR-155-5p	PSG1	a
hsa-miR-92a-3p	PSG1	a
hsa-miR-149-5p	PSG1	a
hsa-miR-31-5p	PSG1	a
hsa-miR-29b-3p	PSG1	a
hsa-miR-150-5p	PSG1	a
hsa-miR-330-3p	PSG1	a
hsa-miR-223-3p	PSG1	a
hsa-miR-29a-3p	PSG1	a
hsa-miR-92a-3p	PTGER4	a
hsa-miR-802	PTGS2	a
hsa-let-7b-5p	PTGS2	a
hsa-miR-21-5p	PTK2	a
hsa-miR-330-3p	PTK2	a
hsa-miR-29b-3p	PTX3	a
hsa-miR-29c-3p	PTX3	a
hsa-miR-29a-3p	PTX3	a
hsa-miR-29a-3p	RAN	a
hsa-miR-186-5p	RAN	a
hsa-miR-155-5p	RPS6KB1	a
hsa-miR-223-3p	RPS6KB1	a
hsa-let-7b-5p	RPSA	a
hsa-miR-29a-3p	RUNX1T1	a
hsa-miR-29c-3p	RUNX1T1	a
hsa-miR-142-5p	RUNX1T1	a
hsa-miR-29b-3p	RUNX1T1	a
hsa-miR-193b-3p	S100A9	a
hsa-miR-92a-3p	SAFB	a
hsa-let-7b-5p	SAFB	a
hsa-miR-92a-3p	SCARB1	a
hsa-miR-24-3p	SCARB1	a
hsa-miR-223-3p	SCARB1	a
hsa-miR-155-5p	SELE	a
hsa-let-7b-5p	SEMA3F	a
hsa-miR-145-5p	SERPINE1	a
hsa-miR-30c-5p	SERPINE1	a
hsa-miR-29a-3p	SFRP2	a
hsa-miR-24-3p	SH2B3	a
hsa-miR-93-5p	SH2B3	a
hsa-miR-223-3p	SH2B3	a
hsa-miR-30a-5p	SH2B3	a
hsa-let-7b-5p	SH2B3	a
hsa-miR-30c-5p	SH2B3	a
hsa-miR-30e-5p	SH2B3	a
hsa-miR-29b-3p	SIRT1	a
hsa-miR-29c-3p	SIRT1	a
hsa-miR-29a-3p	SIRT1	a
hsa-miR-155-5p	SIRT1	a
hsa-miR-92a-3p	SLC3A2	a
hsa-miR-193b-3p	SLC3A2	a
hsa-miR-214-3p	SLC6A4	a
hsa-miR-93-5p	SLC7A9	a
hsa-miR-30e-5p	SOCS1	a
hsa-miR-155-5p	SOCS1	a
hsa-miR-30a-5p	SOCS1	a
hsa-miR-142-5p	SOCS1	a
hsa-miR-30c-5p	SOCS1	a
hsa-miR-30a-5p	SOD2	a
hsa-miR-21-5p	SOD3	a
hsa-miR-122-5p	SORT1	a
hsa-miR-149-5p	SORT1	a
hsa-miR-93-5p	SOS1	a
hsa-miR-29c-3p	SPARC	a
hsa-miR-29a-3p	SPARC	a
hsa-miR-93-5p	SPATA2	a
hsa-miR-330-3p	SPATA2	a
hsa-miR-146a-5p	SPP1	a
hsa-miR-206	SPTBN1	a
hsa-miR-195-5p	SPTBN1	a
hsa-miR-149-5p	STAG1	a
hsa-miR-92a-3p	STAG1	a
hsa-miR-155-5p	STIM1	a
hsa-miR-223-3p	STIM1	a
hsa-miR-24-3p	SULT2A1	a
hsa-miR-31-5p	TBXA2R	a
hsa-miR-155-5p	TERF1	a
hsa-miR-92a-3p	TFAM	a
hsa-miR-21-5p	TGFB1	a
hsa-miR-24-3p	TGFB1	a
hsa-miR-802	TGFB2	a
hsa-miR-193b-3p	TGFB2	a
hsa-miR-21-5p	TGFB2	a
hsa-miR-29b-3p	TGFB2	a
hsa-miR-29a-3p	TGFB2	a
hsa-miR-330-3p	TGFBR1	a
hsa-let-7b-5p	TGFBR1	a
hsa-miR-20b-3p	TGFBR1	a
hsa-miR-133a-3p	TGFBR1	a
hsa-miR-21-5p	TGFBR1	a
hsa-miR-93-5p	TGFBR2	a
hsa-miR-18a-5p	TGFBR2	a
hsa-miR-92a-3p	TGFBR2	a
hsa-miR-145-5p	TGFBR2	a
hsa-miR-21-5p	TGFBR2	a
hsa-miR-142-5p	TGFBR2	a
hsa-miR-155-5p	TGFBR2	a
hsa-miR-18a-5p	THBD	a
hsa-miR-30a-5p	THBS1	a
hsa-miR-1-3p	THBS1	a
hsa-miR-92a-3p	THBS1	a
hsa-miR-155-5p	THBS1	a
hsa-miR-21-5p	THBS1	a
hsa-miR-206	THBS1	a
hsa-miR-122-5p	TIMP1	a
hsa-miR-30c-5p	TIMP3	a
hsa-miR-30a-5p	TIMP3	a
hsa-miR-206	TIMP3	a
hsa-miR-30e-5p	TIMP3	a
hsa-miR-21-5p	TIMP3	a
hsa-miR-146a-5p	TLR2	a
hsa-miR-146a-5p	TLR4	a
hsa-miR-1-3p	TLR4	a
hsa-miR-330-3p	TNC	a
hsa-miR-146a-5p	TNF	a
hsa-miR-155-5p	TNF	a
hsa-miR-93-5p	TNFAIP1	a
hsa-let-7b-5p	TNFRSF1B	a
hsa-miR-93-5p	TNFSF11	a
hsa-miR-18a-5p	TNFSF11	a
hsa-miR-122-5p	TRIB1	a
hsa-let-7b-5p	TRIB1	a
hsa-miR-31-5p	TRIB3	a
hsa-miR-92a-3p	TUBB4B	a
hsa-miR-30a-5p	TUBB4B	a
hsa-miR-186-5p	TUBB4B	a
hsa-miR-186-5p	TXNRD1	a
hsa-miR-155-5p	TXNRD1	a
hsa-miR-24-3p	UBD	a
hsa-miR-155-5p	VCAM1	a
hsa-miR-134-5p	VEGFA	a
hsa-miR-140-5p	VEGFA	a
hsa-miR-29c-3p	VEGFA	a
hsa-miR-150-5p	VEGFA	a
hsa-miR-29a-3p	VEGFA	a
hsa-miR-330-3p	VEGFA	a
hsa-miR-29b-3p	VEGFA	a
hsa-miR-195-5p	VEGFA	a
hsa-miR-145-5p	VEGFA	a
hsa-miR-186-5p	VEGFA	a
hsa-miR-21-5p	VEGFA	a
hsa-miR-206	VEGFA	a
hsa-miR-93-5p	VEGFA	a
hsa-miR-133a-3p	VEGFA	a
hsa-miR-30a-5p	VIM	a
hsa-miR-30c-5p	VIM	a
hsa-miR-1915-3p	WDTC1	a
hsa-miR-93-5p	WHSC1	a
hsa-miR-92a-3p	WHSC1	a
hsa-miR-455-3p	WHSC1	a
hsa-miR-200b-5p	WHSC1	a
hsa-miR-21-5p	YAP1	a
hsa-let-7b-5p	YAP1	a
hsa-miR-195-5p	YAP1	a
hsa-miR-1303	YWHAZ	a
hsa-miR-155-5p	YWHAZ	a
hsa-miR-206	YWHAZ	a
hsa-miR-328-3p	YWHAZ	a
hsa-miR-93-5p	JUN	b
hsa-miR-29b-3p	TFAP2C	b
hsa-miR-29b-3p	FOS	b
hsa-miR-29b-3p	SP1	b
hsa-miR-29b-3p	ETV4	b
hsa-miR-29b-3p	ESR1	b
hsa-miR-29c-3p	ETV4	b
hsa-miR-29c-3p	SP1	b
hsa-miR-29c-3p	FOS	b
hsa-miR-29c-3p	TFAP2C	b
hsa-miR-29c-3p	JUN	b
hsa-miR-330-3p	SP1	b
hsa-miR-330-3p	ESR1	b
hsa-miR-21-5p	SP1	b
hsa-miR-21-5p	ATF2	b
hsa-miR-328-3p	NR3C1	b
hsa-miR-155-5p	NR3C1	b
hsa-miR-206	NR3C1	b
hsa-miR-1303	NR3C1	b
hsa-miR-24-3p	SP1	b
hsa-miR-24-3p	E2F1	b
hsa-miR-149-5p	SP1	b
hsa-miR-155-5p	FOS	b
hsa-miR-155-5p	SP1	b
hsa-miR-155-5p	SP3	b
hsa-miR-24-3p	HNF4A	b
hsa-miR-122-5p	DDIT3	b
hsa-miR-122-5p	BACH2	b
hsa-let-7b-5p	HSF2	b
hsa-let-7b-5p	BACH1	b
hsa-miR-29a-3p	SP1	b
hsa-miR-155-5p	CEBPA	b
hsa-miR-30a-5p	SOX9	b
hsa-miR-24-3p	NR5A1	b
hsa-miR-93-5p	CREB1	b
hsa-miR-30c-5p	HLF	b
hsa-miR-30c-5p	KLF12	b
hsa-miR-30c-5p	BACH2	b
hsa-miR-30c-5p	ZNF148	b
hsa-miR-30a-5p	BACH2	b
hsa-miR-30a-5p	ZNF148	b
hsa-miR-30a-5p	KLF12	b
hsa-miR-30a-5p	JUN	b
hsa-miR-30a-5p	HLF	b
hsa-miR-146a-5p	GABPA	b
hsa-miR-93-5p	YY1	b
hsa-miR-93-5p	HLF	b
hsa-miR-1915-3p	TCF3	b
hsa-miR-214-3p	TFAP2C	b
hsa-miR-21-5p	MYC	b
hsa-miR-21-5p	E2F1	b
hsa-miR-21-5p	E2F2	b
hsa-miR-802	CREB1	b
hsa-miR-193b-3p	SMAD3	b
hsa-miR-193b-3p	E2F2	b
hsa-miR-193b-3p	E2F1	b
hsa-miR-92a-3p	SP1	b
hsa-miR-223-3p	LMO2	b
hsa-miR-155-5p	E2F2	b
hsa-miR-223-3p	SP1	b
hsa-miR-92a-3p	KLF4	b
hsa-miR-92a-3p	SREBF2	b
hsa-miR-92a-3p	PPARD	b
hsa-let-7b-5p	SP1	b
hsa-let-7b-5p	AR	b
hsa-miR-93-5p	STAT3	b
hsa-miR-93-5p	KLF12	b
hsa-miR-122-5p	CUX1	b
hsa-miR-21-5p	KLF12	b
hsa-miR-93-5p	IRF1	b
hsa-miR-21-5p	SMAD7	b
hsa-miR-133a-3p	SP1	b
hsa-miR-20b-3p	AHR	b
hsa-miR-330-3p	SMAD7	b
hsa-miR-1-3p	DDIT3	b
hsa-miR-1303	BACH1	b
hsa-miR-155-5p	ETS1	b
hsa-miR-155-5p	BACH1	b
hsa-miR-155-5p	STAT3	b
hsa-miR-30a-5p	RORA	b
hsa-miR-30e-5p	RORA	b
hsa-miR-30c-5p	RORA	b
hsa-miR-155-5p	SMAD3	b
hsa-miR-155-5p	JUNB	b
hsa-miR-155-5p	CEBPB	b
hsa-miR-1-3p	ETS1	b
hsa-miR-1-3p	CREM	b
hsa-miR-145-5p	STAT1	b
hsa-miR-330-3p	POU3F2	b
hsa-miR-423-5p	MYC	b
hsa-miR-423-5p	ELK1	b
hsa-miR-145-5p	MYC	b
hsa-miR-802	ARID5B	b
hsa-miR-92a-3p	ARID5B	b
hsa-miR-409-3p	CREB1	b
hsa-let-7b-5p	HIF1A	b
hsa-let-7b-5p	RBPJ	b
hsa-let-7b-5p	PPARA	b
hsa-miR-24-3p	PPARA	b
hsa-miR-93-5p	EGR3	b
hsa-miR-93-5p	EGR2	b
hsa-let-7b-5p	EGR3	b
hsa-miR-21-5p	EGR3	b
hsa-miR-149-5p	USF1	b
hsa-miR-18b-5p	CUX1	b
hsa-miR-193b-3p	ESR1	b
hsa-miR-142-5p	SRF	b
hsa-miR-155-5p	MEF2A	b
hsa-miR-21-5p	MEF2A	b
hsa-let-7b-5p	CUX1	b
hsa-miR-18a-5p	ETS2	b
hsa-miR-21-5p	PPARA	b
hsa-miR-330-3p	TEAD1	b
hsa-miR-1304-5p	TEAD1	b
hsa-miR-375	TEAD1	b
hsa-miR-92a-3p	EP300	b
hsa-miR-122-5p	CREB1	b
hsa-miR-133a-3p	RARB	b
hsa-miR-92a-3p	ESR2	b
hsa-miR-92a-3p	NFKB1	b
hsa-let-7b-5p	E2F2	b
hsa-miR-18a-5p	NR3C1	b
hsa-miR-18b-5p	NR3C1	b
hsa-miR-330-3p	HIF1A	b
hsa-miR-330-3p	FOXO3	b
hsa-miR-206	SMAD4	b
hsa-miR-18a-5p	HIF1A	b
hsa-miR-18a-5p	SMAD4	b
hsa-miR-18b-5p	HIF1A	b
hsa-miR-193b-3p	BRCA1	b
hsa-miR-122-5p	BRCA2	b
hsa-miR-29b-3p	NR3C1	b
hsa-miR-330-3p	CUX1	b
hsa-miR-21-5p	ALX1	b
hsa-miR-21-5p	TGIF1	b
hsa-miR-29a-3p	FOXJ2	b
hsa-miR-29b-3p	FOXJ2	b
hsa-miR-29c-3p	FOXJ2	b
hsa-miR-92a-3p	RFX1	b
hsa-let-7b-5p	NFATC3	b
hsa-let-7b-5p	NFATC1	b
hsa-miR-31-5p	POU2F1	b
hsa-miR-31-5p	CEBPA	b
hsa-miR-31-5p	YY1	b
hsa-miR-499a-5p	FOXD3	b
hsa-miR-499a-5p	CDC5L	b
hsa-miR-142-5p	FOXJ2	b
hsa-miR-31-5p	ETS1	b
hsa-miR-31-5p	SP1	b
hsa-miR-206	SOX9	b
hsa-miR-195-5p	RREB1	b
hsa-miR-24-3p	MYC	b
hsa-miR-149-5p	JUN	b
hsa-miR-214-3p	CREB1	b
hsa-miR-195-5p	TFAP4	b
hsa-miR-409-3p	ZEB1	b
hsa-miR-892b	SP1	b
hsa-miR-150-5p	SP1	b
hsa-miR-30c-5p	ETS1	b
hsa-miR-30c-5p	NFE2L1	b
hsa-miR-30c-5p	FOXD1	b
hsa-miR-30c-5p	ATF1	b
hsa-miR-30c-5p	EPAS1	b
hsa-miR-145-5p	ATF1	b
hsa-miR-145-5p	HLTF	b
hsa-miR-330-3p	E2F1	b
hsa-miR-142-5p	EGR3	b
hsa-miR-206	TBP	b
hsa-miR-1-3p	TBP	b
hsa-miR-195-5p	TBP	b
hsa-miR-146a-5p	LMO2	b
hsa-miR-146a-5p	TBP	b
hsa-miR-146a-5p	POU3F2	b
hsa-miR-146a-5p	CUX1	b
hsa-miR-155-5p	MEIS1	b
hsa-miR-155-5p	CUX1	b
hsa-miR-155-5p	RREB1	b
hsa-miR-155-5p	NFAT5	b
hsa-miR-214-3p	TP53	b
hsa-let-7b-5p	PBX1	b
hsa-miR-21-5p	PBX1	b
hsa-miR-195-5p	MYB	b
hsa-miR-195-5p	FOXO1	b
hsa-miR-30c-5p	MYBL2	b
hsa-miR-30e-5p	MYBL2	b
hsa-miR-142-5p	SREBF1	b
hsa-miR-206	ESR1	b
hsa-miR-1-3p	PPARG	b
hsa-miR-1-3p	SRF	b
hsa-miR-30a-5p	MYBL2	b
hsa-miR-146a-5p	STAT1	b
hsa-miR-140-5p	PAX6	b
hsa-miR-134-5p	FOXM1	b
hsa-miR-134-5p	CREB1	b
hsa-miR-186-5p	SP4	b
hsa-miR-186-5p	JUND	b
hsa-miR-186-5p	SP1	b
hsa-miR-186-5p	FOXM1	b
hsa-miR-29c-3p	AHR	b
hsa-miR-29c-3p	EPAS1	b
hsa-miR-29c-3p	NR3C1	b
hsa-miR-29b-3p	AHR	b
hsa-miR-29b-3p	EPAS1	b
hsa-miR-93-5p	EPAS1	b
hsa-miR-93-5p	HIF1A	b
hsa-miR-21-5p	HIF1A	b
hsa-miR-330-3p	CREB1	b
hsa-miR-330-3p	SP4	b
hsa-miR-29a-3p	FOS	b
hsa-miR-29a-3p	TFAP2C	b
hsa-miR-29a-3p	NR3C1	b
hsa-miR-29a-3p	EPAS1	b
hsa-miR-29a-3p	AHR	b
hsa-miR-92a-3p	GATA3	b
hsa-miR-92a-3p	LMO2	b
hsa-miR-92a-3p	CUX1	b
hsa-miR-92a-3p	NFE2L1	b
hsa-miR-186-5p	PBX1	b
hsa-miR-193b-3p	MYB	b
hsa-miR-802	ZBTB6	b
hsa-miR-31-5p	E2F2	b
hsa-miR-145-5p	HOXA9	b
hsa-miR-142-5p	NR3C1	b
hsa-miR-195-5p	NFE2L1	b
hsa-miR-195-5p	RORA	b
hsa-miR-92a-3p	RORA	b
hsa-miR-155-5p	RORA	b
hsa-miR-122-5p	SRF	b
hsa-miR-92a-3p	GABPA	b
hsa-miR-92a-3p	NKX3-1	b
hsa-miR-142-5p	NKX3-1	b
hsa-miR-18b-5p	MTF1	b
hsa-miR-18a-5p	MTF1	b
hsa-miR-93-5p	RARB	b
hsa-miR-30a-5p	RARG	b
hsa-miR-206	RARB	b
hsa-miR-186-5p	ELK1	b
hsa-miR-1-3p	ZBTB6	b
hsa-miR-30a-5p	ZBTB6	b
hsa-miR-29b-3p	BACH2	b
hsa-miR-29c-3p	BACH2	b
hsa-miR-155-5p	FLI1	b
hsa-miR-155-5p	BCL6	b
hsa-miR-29a-3p	ETV4	b
hsa-miR-29a-3p	BACH2	b
hsa-miR-92a-3p	CDCA7L	b
hsa-miR-186-5p	KLF12	b
hsa-miR-149-5p	HOXA10	b
hsa-miR-93-5p	E2F3	b
hsa-miR-93-5p	E2F2	b
hsa-miR-30c-5p	E2F3	b
hsa-miR-767-5p	FOXO3	b
hsa-miR-767-5p	AHR	b
hsa-miR-30c-5p	FOXO3	b
hsa-miR-30e-5p	FOXO3	b
hsa-miR-155-5p	FOXO3	b
hsa-miR-223-3p	FOXO3	b
hsa-miR-330-3p	GATA3	b
hsa-miR-217	FOXO3	b
hsa-miR-30a-5p	FOXO3	b
hsa-miR-1303	FOXO3	b
hsa-miR-1304-5p	FOXO3	b
hsa-miR-155-5p	NFYC	b
hsa-miR-30a-5p	NFYB	b
hsa-miR-1304-5p	POU3F2	b
hsa-miR-1915-3p	MEF2D	b
hsa-miR-1303	EGR2	b
hsa-miR-149-5p	FOXC1	b
hsa-miR-92a-3p	SRF	b
hsa-miR-455-3p	ZEB1	b
hsa-miR-206	DDIT3	b
hsa-miR-21-5p	RBPJ	b
hsa-miR-92a-3p	KLF12	b
hsa-miR-155-5p	RBPJ	b
hsa-miR-663b	DDIT3	b
hsa-miR-93-5p	PPARA	b
hsa-miR-663b	APEX1	b
hsa-miR-1291	APEX1	b
hsa-miR-24-3p	E2F2	b
hsa-miR-24-3p	E2F3	b
hsa-miR-142-5p	AHR	b
hsa-miR-150-5p	TP53	b
hsa-miR-150-5p	ZEB1	b
hsa-miR-380-5p	TP53	b
hsa-miR-1303	NFYB	b
hsa-miR-24-3p	BRCA1	b
hsa-miR-24-3p	DND1	b
hsa-let-7b-5p	HMGA1	b
hsa-miR-155-5p	MITF	b
hsa-miR-149-5p	EP300	b
hsa-miR-1304-5p	MYC	b
hsa-miR-195-5p	HMGA1	b
hsa-miR-30c-5p	POU2F1	b
hsa-miR-223-3p	FOXO1	b
hsa-miR-223-3p	ZEB1	b
hsa-miR-330-3p	FOXO1	b
hsa-miR-330-3p	MEF2A	b
hsa-miR-802	AHR	b
hsa-miR-135b-3p	CREB1	b
hsa-miR-492	CREB1	b
hsa-miR-155-5p	VEZF1	b
hsa-miR-155-5p	SMAD1	b
hsa-miR-330-3p	FOXJ2	b
hsa-miR-206	VEZF1	b
hsa-miR-149-5p	PBX1	b
hsa-miR-92a-3p	TGIF1	b
hsa-let-7b-5p	E2F3	b
hsa-let-7b-5p	E2F5	b
hsa-miR-186-5p	YY1	b
hsa-miR-1-3p	MEIS1	b
hsa-miR-155-5p	SMAD2	b
hsa-miR-92a-3p	MYBL2	b
hsa-miR-149-5p	SMAD2	b
hsa-miR-150-5p	MYB	b
hsa-let-7b-5p	HOXA9	b
hsa-miR-193b-3p	SP4	b
hsa-miR-21-5p	TP63	b
hsa-miR-146a-5p	ZNF148	b
hsa-miR-146a-5p	SMAD4	b
hsa-miR-146a-5p	ZBTB2	b
hsa-miR-208a-3p	ETS1	b
hsa-miR-208b-3p	ETS1	b
hsa-miR-93-5p	ZNF148	b
hsa-miR-93-5p	ZBTB7A	b
hsa-miR-93-5p	SMAD4	b
hsa-miR-145-5p	SMAD2	b
hsa-miR-145-5p	KLF4	b
hsa-miR-145-5p	FLI1	b
hsa-let-7b-5p	SMAD2	b
hsa-let-7b-5p	ZNF148	b
hsa-let-7b-5p	ZBTB5	b
hsa-miR-21-5p	FUBP1	b
hsa-miR-193b-3p	GABPA	b
hsa-miR-24-3p	CTCF	b
hsa-miR-24-3p	GABPA	b
hsa-miR-1281	NFE2L1	b
hsa-miR-92a-3p	MAFG	b
hsa-miR-24-3p	MAFG	b
hsa-miR-31-5p	MAFG	b
hsa-miR-223-3p	PAX6	b
hsa-let-7b-5p	EP300	b
hsa-miR-150-5p	EP300	b
hsa-miR-31-5p	RREB1	b
hsa-miR-21-5p	BRCA1	b
hsa-miR-145-5p	ERG	b
hsa-miR-18a-5p	IRF2	b
hsa-miR-18b-5p	IRF2	b
hsa-miR-29a-3p	NFIA	b
hsa-miR-29b-3p	NFIA	b
hsa-miR-29c-3p	NFIA	b
hsa-miR-1303	NFIA	b
hsa-miR-193b-3p	ETS1	b
hsa-miR-193a-3p	ETS1	b
hsa-miR-18a-5p	HSF2	b
hsa-let-7b-5p	HLF	b
hsa-miR-1915-3p	EP300	b
hsa-miR-1-3p	GATA3	b
hsa-miR-1-3p	BACH2	b
hsa-miR-155-5p	RELA	b
hsa-miR-155-5p	JUN	b
hsa-miR-93-5p	RORA	b
hsa-let-7b-5p	MYC	b
hsa-miR-223-3p	E2F1	b
hsa-miR-21-5p	STAT3	b
hsa-miR-155-5p	SPI1	b
hsa-miR-155-5p	SMAD4	b
hsa-miR-145-5p	SMAD3	b
hsa-miR-145-5p	SMAD4	b
hsa-miR-21-5p	NFKB1	b
hsa-miR-146a-5p	NFKB1	b
hsa-miR-155-5p	NFKB1	b
hsa-miR-155-5p	MYB	b
hsa-miR-18b-5p	ESR1	b
hsa-miR-18a-5p	ESR1	b
hsa-miR-93-5p	E2F1	b
hsa-miR-93-5p	FOXJ2	b
hsa-miR-146a-5p	BRCA1	b
hsa-miR-21-5p	BRCA1	b
hsa-miR-206	CREM	b
hsa-miR-330-3p	CREM	b
hsa-miR-122-5p	ESR1	b
hsa-miR-146b-3p	ESR1	b
JUN	ABCA1	c
MYC	ACHE	c
PPARA	ACSL1	c
E2F2	ACSL1	c
AR	ACSL1	c
ELK1	ACTG1	c
MYC	ACTG1	c
BACH1	ACTG1	c
NKX3-1	ADAMTS1	c
NR3C1	ADAMTS7	c
YY1	ADAMTS7	c
SP1	ADD1	c
SP1	ADRA2B	c
SP1	ADRB1	c
CREB1	ADRB1	c
ZBTB6	ADRB1	c
CUX1	ADRB2	c
SP1	ADRB3	c
TFAP4	AGER	c
E2F1	AGER	c
SP3	AGTR1	c
SP1	AGTR1	c
MYC	AKR1A1	c
ESR1	AKT1	c
IRF1	ANK2	c
IRF1	ANTXR1	c
TP53	ANTXR1	c
PPARG	ATAT1	c
MYC	ATM	c
GATA3	ATP2A2	c
AR	ATP2A2	c
JUN	ATP2A2	c
EGR3	ATP2A2	c
USF1	ATP2A2	c
EGR1	ATP2A2	c
SP1	ATP2A2	c
FOXO1	ATP2B1	c
MEF2A	ATP2B1	c
ZEB1	ATP2B1	c
POU2F1	ATP2B1	c
EGR1	BAX	c
YY1	BAX	c
E2F3	BECN1	c
JUN	BECN1	c
E2F1	BECN1	c
E2F2	BECN1	c
STAT3	BIRC5	c
SP1	BIRC5	c
EGR1	BIRC5	c
SP1	BSG	c
MYC	BSG	c
TCF3	C6orf89	c
MYC	CAD	c
ESR1	CAD	c
SP1	CALCR	c
STAT4	CALD1	c
STAT3	CALD1	c
CUX1	CALD1	c
KLF12	CALD1	c
TBP	CALM1	c
E2F1	CALM1	c
EGR3	CALM1	c
USF1	CALR	c
AR	CASP3	c
SP1	CASP3	c
E2F2	CASR	c
NFYB	CAT	c
SP1	CAT	c
EGR1	CAT	c
NFYC	CAT	c
ATF6	CAV1	c
TP53	CAV1	c
MYC	CBS	c
SP1	CBS	c
USF1	CBS	c
MYB	CBS	c
JUN	CBS	c
SP4	CBS	c
CEBPB	CCL2	c
TP53	CCL2	c
STAT3	CCL2	c
NFKB1	CCL2	c
SP1	CCL2	c
JUN	CCL2	c
RELA	CCL2	c
SMAD3	CCL2	c
SMAD4	CCL2	c
NFKB1	CCR7	c
MYC	CCT7	c
SP1	CD151	c
EGR1	CD28	c
SP1	CD28	c
MEF2A	CD36	c
ATF2	CD40LG	c
EGR1	CD44	c
JUN	CD44	c
SP1	CD44	c
RELA	CDC73	c
EP300	CDC73	c
ZBTB6	CDCP1	c
POU3F2	CDH13	c
TP63	CDKN1A	c
ATF2	CDKN1A	c
ZNF148	CDKN1A	c
SMAD4	CDKN1A	c
SMAD3	CDKN1A	c
TP53	CDKN1A	c
SP1	CDKN1A	c
AR	CDKN1A	c
HIF1A	CDKN1A	c
ZBTB5	CDKN1A	c
KLF4	CDKN1A	c
ESR1	CDKN1A	c
SMAD2	CDKN1A	c
STAT1	CDKN1A	c
FLI1	CDKN1A	c
ZBTB2	CDKN1A	c
ZBTB7A	CDKN1A	c
TP73	CDKN1A	c
ETS1	CDKN1A	c
FOXJ2	CDKN1A	c
STAT3	CDKN1A	c
JUN	CDKN1A	c
RORA	CDKN1A	c
PPARG	CDKN1A	c
DND1	CDKN1B	c
E2F1	CDKN1B	c
MYC	CDKN1B	c
BRCA1	CDKN1B	c
NFYB	CDKN1B	c
SP1	CDKN1B	c
FOXO3	CDKN1B	c
E2F2	CDKN2A	c
E2F3	CDKN2A	c
SP3	CDKN2A	c
E2F1	CDKN2A	c
SP1	CDKN2A	c
TCF3	CELSR2	c
TFAP2C	CELSR2	c
POU2F1	CELSR2	c
DDIT3	CIC	c
SP1	CIC	c
JUN	COL3A1	c
SP1	COL4A1	c
SP1	COL4A2	c
EGR3	COL4A2	c
PBX1	COL5A2	c
CEBPA	CSRP1	c
SP1	CTGF	c
TEAD1	CTGF	c
NFKB1	CTSB	c
ETS1	CXCR4	c
YY1	CYBB	c
IRF1	CYBB	c
PPARA	CYP1A1	c
SP3	CYP1A1	c
SP1	CYP1A1	c
CUX1	CYP1A2	c
ETS1	CYP27B1	c
POU2F1	CYP27B1	c
SP1	CYP27B1	c
CREB1	CYP27B1	c
PPARG	DDX39B	c
HLF	DDX39B	c
RORA	DDX39B	c
JUN	DDX39B	c
YY1	DDX39B	c
POU2F1	DMD	c
MYC	DMD	c
FOXD3	DMD	c
YY1	DMD	c
JUN	DMD	c
FOXJ2	DMD	c
MEF2A	DMD	c
CDC5L	DMD	c
SRF	DMD	c
CEBPA	DMD	c
JUN	EDN1	c
FOS	EDN1	c
CEBPA	EDN1	c
NFKB1	EDN1	c
VEZF1	EDN1	c
SMAD3	EDN1	c
PPARG	EDN1	c
SMAD4	EDN1	c
PPARA	EDN1	c
AR	EDN1	c
SMAD1	EDN1	c
HIF1A	EDN1	c
FOXJ2	EDN1	c
FOXO1	EDN1	c
CEBPA	EEF1A2	c
TP53	EEF1A2	c
HIF1A	EGLN1	c
FOS	ELN	c
CEBPA	ELN	c
JUN	ELN	c
HIF1A	ENG	c
NFKB1	ENG	c
SP1	ENG	c
MYC	ENO1	c
ESR1	F12	c
SP3	F2	c
AR	FADS2	c
PPARA	FADS2	c
CUX1	FADS2	c
SP1	FASLG	c
JUN	FASLG	c
FOXO3	FASLG	c
ATF2	FASLG	c
NFATC1	FASLG	c
EGR1	FASLG	c
EGR3	FASLG	c
RFX1	FBN2	c
CEBPA	FGA	c
FOXJ2	FGB	c
ETS2	FGF1	c
JUN	FGF2	c
MYB	FGF2	c
SP1	FGF2	c
SRF	FGG	c
SP1	FLNB	c
SP3	FLT1	c
SP1	FLT1	c
CREB1	FLT1	c
EPAS1	FLT1	c
ETS1	FLT1	c
HIF1A	FLT1	c
CEBPA	FN1	c
SP1	FN1	c
EGR1	FN1	c
EGR1	FST	c
RORA	FSTL1	c
SRF	FSTL1	c
MTF1	GCLC	c
MYC	GCLC	c
POU2F1	GCLM	c
NFE2L1	GCLM	c
E2F1	GCLM	c
MAFG	GCLM	c
RFX1	GFPT2	c
JUN	GJA1	c
RORA	GJA1	c
RORA	GSK3B	c
CEBPA	GSK3B	c
MYC	GSK3B	c
NFKB1	GSTP1	c
RARB	GSTP1	c
ESR2	GSTP1	c
MYC	GSTP1	c
SP1	GSTP1	c
MYB	HMGB1	c
ETS1	HMOX1	c
CREB1	HMOX1	c
E2F3	HNRNPUL1	c
E2F1	HNRNPUL1	c
SP1	HNRNPUL1	c
E2F5	HNRNPUL1	c
ELK1	HNRNPUL1	c
E2F2	HNRNPUL1	c
AHR	HNRNPUL1	c
CEBPA	HSPD1	c
DDIT3	HSPD1	c
NR3C1	HTR1D	c
FOS	ICAM1	c
MYC	ICAM1	c
JUN	ICAM1	c
CEBPB	ICAM1	c
SPI1	ICAM1	c
TP53	ICAM1	c
CEBPA	ICAM1	c
REL	ICAM1	c
STAT3	ICAM1	c
NFKB1	ICAM1	c
RELA	ICAM1	c
ETV5	ICAM1	c
CREB1	ID2	c
CUX1	ID2	c
HIF1A	ID2	c
NFKB1	IFNG	c
SP1	IFNG	c
EGR1	IFNG	c
JUN	IFNG	c
CREB1	IFNG	c
YY1	IFNG	c
SP1	IFNGR1	c
JUN	IGF1	c
SREBF1	IGF1	c
AR	IGF1	c
MYB	IGF1	c
ESR1	IGF1	c
MYBL2	IGF1	c
FOXO1	IGF1	c
STAT5B	IGF1	c
CEBPA	IGF1	c
SRF	IGF1	c
PPARG	IGF1	c
NFKB1	IL10	c
SP1	IL10	c
PBX1	IL10	c
HMGA1	IL10	c
E2F1	IL1A	c
SP1	IL1A	c
SP1	IL1B	c
NFKB1	IL1B	c
REL	IL1B	c
E2F1	IL1B	c
RELA	IL1B	c
RORA	IL6	c
RREB1	IL6	c
NR3C1	IL6	c
RELA	IL6	c
JUN	IL6	c
RBPJ	IL6	c
TP53	IL6	c
PPARG	IL6	c
CEBPB	IL6	c
STAT3	IL6	c
CEBPA	IL6	c
NFKB1	IL6	c
FOS	IL6	c
HLF	IL6R	c
STAT3	IL6ST	c
JUN	IL8	c
RELA	IL8	c
CUX1	IL8	c
NFKB1	IL8	c
FOS	IL8	c
CEBPA	IL8	c
MITF	IL8	c
TP53	IL8	c
CEBPB	IL8	c
USF1	ILF3	c
HMGA1	INSR	c
MYC	INSR	c
SP1	INSR	c
FOXO3	INSR	c
STAT1	IRS1	c
CEBPA	IRS1	c
SPI1	ITGA2	c
ESR1	ITGA2	c
MEIS1	ITGA3	c
SP1	ITGAV	c
MYC	ITGB1	c
ESR1	ITGB1	c
SP1	ITGB1	c
SPI1	ITGB2	c
GABPA	ITGB2	c
NFATC1	ITGB3	c
ETS1	ITGB3	c
HOXA10	ITGB3	c
KLF12	JPH3	c
CUX1	KCNJ2	c
NFKB1	KCNMA1	c
ETV4	KCNMA1	c
CEBPA	KCNMA1	c
SP1	KCNMA1	c
SP1	KCNQ1	c
CREB1	LAMA3	c
JUN	LAMA3	c
CREB1	LAMA4	c
JUN	LAMA4	c
AR	LCP1	c
JUN	LCP1	c
ETS1	LCP1	c
SREBF2	LDLR	c
SP1	LDLR	c
EGR1	LDLR	c
ETS2	LIF	c
CEBPA	LIPC	c
ESR1	LPL	c
E2F2	LPL	c
E2F3	LPL	c
E2F5	LPL	c
GATA3	LRP1	c
BACH2	LRP1	c
SP1	LRP8	c
TGIF1	LRRFIP1	c
MYC	LTA4H	c
STAT1	LTB	c
NFKB1	LTB	c
SRF	LTB	c
ETS1	LTB	c
STAT1	MAP2K6	c
RARB	MAPK1	c
RARG	MAPK1	c
TP53	MAPK1	c
ELK1	MAPK1	c
SP1	MAT2B	c
SP3	MAT2B	c
MEF2D	MB	c
MYC	MGEA5	c
TP53	MMAB	c
SMAD4	MMP1	c
CEBPB	MMP1	c
JUNB	MMP1	c
JUN	MMP1	c
STAT3	MMP1	c
SMAD3	MMP1	c
CREM	MMP1	c
FOS	MMP1	c
ETS1	MMP1	c
ETS1	MMP12	c
HOXA9	MMP12	c
CEBPA	MMP12	c
ESR1	MMP2	c
ETV4	MMP2	c
TFAP2C	MMP2	c
CEBPA	MMP2	c
ATF2	MMP2	c
JUN	MMP2	c
FOS	MMP2	c
SP1	MMP2	c
ZNF148	MMP3	c
JUN	MMP3	c
PPARA	MMP9	c
NFKB1	MMP9	c
SMAD3	MMP9	c
JUN	MMP9	c
RELA	MMP9	c
SP1	MMP9	c
MYC	MRAS	c
MEF2A	MTAP	c
MYC	MTHFR	c
JUN	MTHFR	c
RELA	NAMPT	c
SOX9	NEUROD1	c
NFKB1	NFKBIA	c
AR	NFKBIA	c
PPARA	NFKBIA	c
RBPJ	NFKBIA	c
NFKB1	NOS1	c
ETS1	NOS1	c
SP3	NOS3	c
BACH1	NOS3	c
TP53	NOS3	c
SP1	NOS3	c
ETS1	NOS3	c
SPI1	NOS3	c
STAT3	NOS3	c
CREB1	NR3C2	c
HIF1A	NR4A1	c
CREB1	NR4A1	c
NR3C1	NRG1	c
NFE2L1	NRG1	c
TFAP4	NRG1	c
RORA	NRG1	c
MYC	OGT	c
RELA	OLR1	c
MYC	PALLD	c
MEF2A	PALLD	c
TFAP2C	PAPPA	c
SP1	PAPPA	c
EGR2	PCSK2	c
RELA	PDE3A	c
POU2F1	PDE5A	c
JUN	PDE5A	c
ZEB1	PDHX	c
E2F1	PLA2G15	c
CUX1	PLA2G15	c
JUN	PLA2G4A	c
JUN	PLAT	c
SP1	PLAT	c
ATF2	PLAT	c
E2F1	PLAU	c
ETS1	PLAU	c
E2F2	PLAU	c
JUN	PLAUR	c
SP1	PLAUR	c
SP3	PLAUR	c
FOS	PLAUR	c
DDIT3	PLCB3	c
CEBPA	PLCB3	c
SP1	PODXL	c
AR	PPARGC1A	c
CREB1	PRKCE	c
ARID5B	PRKCE	c
MYB	PSG1	c
USF1	PSG1	c
SP1	PSG1	c
ETV4	PSG1	c
ESR1	PSG1	c
MYBL2	PSG1	c
POU2F1	PSG1	c
SMAD2	PSG1	c
CEBPA	PSG1	c
SRF	PTGER4	c
AHR	PTGS2	c
CREB1	PTGS2	c
NFATC1	PTGS2	c
PPARA	PTGS2	c
HIF1A	PTGS2	c
HMGA1	PTGS2	c
RELA	PTK2	c
POU3F2	PTK2	c
NR3C1	PTX3	c
YY1	RAN	c
MYC	RAN	c
E2F1	RPS6KB1	c
E2F2	RPS6KB1	c
LMO2	RPS6KB1	c
HIF1A	RPSA	c
FOXJ2	RUNX1T1	c
NR3C1	RUNX1T1	c
MYB	S100A9	c
RFX1	SAFB	c
NFATC1	SAFB	c
NFATC3	SAFB	c
SPI1	SCARB1	c
SREBF2	SCARB1	c
PPARD	SCARB1	c
KLF4	SCARB1	c
SP1	SCARB1	c
JUN	SELE	c
NFKB1	SELE	c
RELA	SELE	c
SP1	SEMA3F	c
MYC	SEMA3F	c
ATF1	SERPINE1	c
NFE2L1	SERPINE1	c
ETS1	SERPINE1	c
SMAD4	SERPINE1	c
FOXD1	SERPINE1	c
HLTF	SERPINE1	c
SMAD3	SERPINE1	c
EPAS1	SERPINE1	c
FOXJ2	SFRP2	c
LMO2	SH2B3	c
HNF4A	SH2B3	c
EGR3	SH2B3	c
EGR2	SH2B3	c
EGR1	SH2B3	c
HOXA9	SH2B3	c
CEBPA	SIRT1	c
TP53	SIRT1	c
SP1	SIRT1	c
MYC	SIRT1	c
MYB	SLC3A2	c
SP1	SLC3A2	c
CREB1	SLC6A4	c
E2F1	SLC7A9	c
FOXO3	SOCS1	c
ETS1	SOCS1	c
STAT3	SOCS1	c
AHR	SOCS1	c
JUN	SOD2	c
FOXO3	SOD2	c
SP1	SOD3	c
HNF1A	SORT1	c
FOXC1	SORT1	c
STAT3	SOS1	c
SP1	SPARC	c
CREB1	SPATA2	c
POU3F2	SPATA2	c
ETS1	SPP1	c
SOX9	SPTBN1	c
RREB1	SPTBN1	c
TGIF1	STAG1	c
PBX1	STAG1	c
CEBPA	STIM1	c
TP53	STIM1	c
NR5A1	SULT2A1	c
ETS1	TBXA2R	c
SP1	TBXA2R	c
MYB	TERF1	c
GABPA	TFAM	c
PPARA	TGFB1	c
MYC	TGFB1	c
SP1	TGFB1	c
EGR1	TGFB1	c
JUN	TGFB1	c
MYC	TGFB2	c
FOXO3	TGFB2	c
CREB1	TGFB2	c
SMAD3	TGFB2	c
ATF2	TGFB2	c
E2F2	TGFB2	c
E2F1	TGFB2	c
SMAD7	TGFBR1	c
SP1	TGFBR1	c
AHR	TGFBR1	c
SP3	TGFBR2	c
FLI1	TGFBR2	c
ETS2	TGFBR2	c
STAT1	TGFBR2	c
ETS1	TGFBR2	c
SPI1	TGFBR2	c
JUN	TGFBR2	c
JUNB	TGFBR2	c
EGR1	TGFBR2	c
ERG	TGFBR2	c
SP1	TGFBR2	c
FOS	TGFBR2	c
ETS2	THBD	c
YY1	THBS1	c
CDCA7L	THBS1	c
TP53	THBS1	c
EGR1	THBS1	c
MEF2A	THBS1	c
CREB1	TIMP1	c
EGR1	TIMP3	c
STAT3	TIMP3	c
TP53	TIMP3	c
NFKB1	TLR2	c
STAT1	TLR2	c
SPI1	TLR2	c
ETS1	TLR4	c
SPI1	TLR4	c
SP1	TNC	c
SPI1	TNF	c
NFKB1	TNF	c
STAT3	TNF	c
RELA	TNF	c
JUN	TNF	c
MEIS1	TNF	c
CEBPB	TNF	c
TP53	TNF	c
CUX1	TNF	c
RREB1	TNF	c
MYB	TNF	c
SP1	TNF	c
POU3F2	TNF	c
SP3	TNF	c
NFAT5	TNF	c
ETS1	TNF	c
TBP	TNF	c
LMO2	TNF	c
MYC	TNFAIP1	c
JUN	TNFAIP1	c
AR	TNFRSF1B	c
E2F1	TNFSF11	c
HSF2	TNFSF11	c
DDIT3	TRIB1	c
BACH1	TRIB1	c
BACH2	TRIB1	c
HSF2	TRIB1	c
CEBPA	TRIB3	c
CUX1	TUBB4B	c
JUN	TUBB4B	c
NFE2L1	TUBB4B	c
JUND	TUBB4B	c
PBX1	TUBB4B	c
LMO2	TUBB4B	c
GATA3	TUBB4B	c
SP1	TXNRD1	c
SP3	TXNRD1	c
HNF4A	UBD	c
RELA	VCAM1	c
CEBPB	VCAM1	c
IRF1	VCAM1	c
ETS1	VCAM1	c
JUN	VCAM1	c
NFKB1	VCAM1	c
STAT3	VEGFA	c
NR3C1	VEGFA	c
TFAP2A	VEGFA	c
MYC	VEGFA	c
TFAP2C	VEGFA	c
CREB1	VEGFA	c
FOS	VEGFA	c
AHR	VEGFA	c
SP4	VEGFA	c
EPAS1	VEGFA	c
PAX6	VEGFA	c
SP1	VEGFA	c
HIF1A	VEGFA	c
JUND	VEGFA	c
ESR1	VEGFA	c
FOXM1	VEGFA	c
HLF	VIM	c
KLF12	VIM	c
ZNF148	VIM	c
BACH2	VIM	c
JUN	VIM	c
EP300	WDTC1	c
SRF	WHSC1	c
YY1	WHSC1	c
ZEB1	WHSC1	c
EGR3	YAP1	c
NR3C1	YWHAZ	c
RELA	hsa-miR-155-5p	d
JUN	hsa-miR-155-5p	d
RORA	hsa-miR-93-5p	d
MYC	hsa-let-7b-5p	d
E2F1	hsa-miR-223-3p	d
STAT3	hsa-miR-21-5p	d
SPI1	hsa-miR-155-5p	d
SMAD4	hsa-miR-155-5p	d
SMAD3	hsa-miR-145-5p	d
SMAD4	hsa-miR-145-5p	d
NFKB1	hsa-miR-21-5p	d
NFKB1	hsa-miR-146a-5p	d
NFKB1	hsa-miR-155-5p	d
MYB	hsa-miR-155-5p	d
ESR1	hsa-miR-18b-5p	d
ESR1	hsa-miR-18a-5p	d
E2F1	hsa-miR-93-5p	d
FOXJ2	hsa-miR-93-5p	d
JUN	hsa-miR-29b-3p	d
CEBPA	hsa-miR-29b-3p	d
JUN	hsa-miR-21-5p	d
ESR1	hsa-miR-21-5p	d
MYC	hsa-miR-29b-3p	d
CEBPA	hsa-miR-29a-3p	d
MYC	hsa-miR-29a-3p	d
TP53	hsa-miR-155-5p	d
SPI1	hsa-miR-146a-5p	d
CEBPA	hsa-miR-1-3p	d
MYC	hsa-miR-92a-3p	d
PPARG	hsa-miR-93-5p	d
ESR1	hsa-miR-92a-3p	d
POU2F1	hsa-miR-920	d
FOXO3	hsa-miR-21-5p	d
EGR1	hsa-miR-24-3p	d
JUN	hsa-miR-29a-3p	d
SPI1	hsa-miR-92a-3p	d
STAT4	hsa-miR-21-5p	d
RELA	hsa-miR-21-5p	d
EGR1	hsa-miR-30a-5p	d
YY1	hsa-miR-1-3p	d
NFKB1	hsa-let-7b-5p	d
REL	hsa-miR-21-5p	d
CEBPA	hsa-miR-223-3p	d
E2F1	hsa-miR-195-5p	d
SMAD3	hsa-miR-451a	d
EGR3	hsa-miR-195-5p	d
TP53	hsa-miR-206	d
STAT5B	hsa-miR-18a-5p	d
STAT5A	hsa-miR-146b-3p	d
STAT5B	hsa-miR-146b-3p	d
BRCA1	hsa-miR-146b-3p	d
NFKB1	hsa-miR-29b-3p	d
MYC	hsa-miR-18a-5p	d
MYC	hsa-miR-93-5p	d
ETS1	hsa-miR-146a-5p	d
TP53	hsa-miR-194-3p	d
ATF6	hsa-miR-194-3p	d
STAT5B	hsa-miR-195-5p	d
SRF	hsa-miR-206	d
EGR1	hsa-miR-149-5p	d
TFAP2A	hsa-miR-134-5p	d
TFAP2C	hsa-miR-134-5p	d
MYC	hsa-miR-195-5p	d
YY1	hsa-miR-29b-3p	d
EGR1	hsa-miR-30c-5p	d
NFKB1	hsa-miR-29a-3p	d
YY1	hsa-miR-29a-3p	d
ETV5	hsa-miR-21-5p	d
EGR1	hsa-miR-30e-5p	d
HNF1A	hsa-miR-122-5p	d
ZEB1	hsa-miR-200b-5p	d
ESR1	hsa-miR-20b-3p	d
SPI1	hsa-miR-18a-5p	d
IRF1	hsa-miR-155-5p	d
STAT5B	hsa-miR-92a-3p	d
ATF2	hsa-miR-194-3p	d
STAT3	hsa-miR-135b-3p	d
MYC	hsa-miR-20b-3p	d
TP53	hsa-miR-145-5p	d
TP73	hsa-miR-145-5p	d
E2F1	hsa-miR-92a-3p	d
EGR1	hsa-miR-142-5p	d
E2F1	hsa-miR-18a-5p	d
APEX1	APEX1	e
CTCF	BRCA1	e
ESR1	BRCA1	e
MEF2A	BRCA1	e
JUN	BRCA1	e
SP1	BRCA1	e
GABPA	BRCA1	e
NFKB1	BRCA1	e
FUBP1	BRCA1	e
SP1	CREB1	e
MYC	CREB1	e
CREB1	CREB1	e
AHR	CREB1	e
STAT3	CREB1	e
POU3F2	CREM	e
NR3C1	CREM	e
SP1	CREM	e
CUX1	CREM	e
SMAD4	ESR1	e
STAT5B	ESR1	e
NR3C1	ESR1	e
STAT5A	ESR1	e
JUN	ESR1	e
TFAP2C	ESR1	e
HIF1A	ESR1	e
BRCA2	ESR1	e
FOXO3	ESR1	e
BRCA1	ESR1	e
TP53	ESR1	e
NFKB1	ESR1	e
SP1	ESR1	e
STAT5B	ESR2	e
ETV4	FOS	e
YY1	FOS	e
SP1	FOS	e
CEBPB	FOS	e
FLI1	FOS	e
FOS	FOS	e
AHR	FOS	e
ESR1	FOS	e
JUN	FOS	e
BACH2	FOS	e
STAT3	FOS	e
NFKB1	FOS	e
TP53	FOS	e
ETS1	FOS	e
BCL6	FOS	e
GATA3	FOXO3	e
NR3C1	FOXO3	e
FOXO3	FOXO3	e
AHR	FOXO3	e
YY1	HIF1A	e
RELA	HIF1A	e
MYC	HIF1A	e
SP1	HIF1A	e
ALX1	HIF1A	e
POU3F2	HIF1A	e
MEF2A	MEF2A	e
REL	NFKB1	e
RELA	NFKB1	e
ETS1	NFKB1	e
KLF12	NFKB1	e
RBPJ	NFKB1	e
NFKB1	NFKB1	e
CEBPA	NFYC	e
MYB	NFYC	e
SP1	NFYC	e
MEF2A	NR3C1	e
NFKB1	NR3C1	e
NFIA	NR3C1	e
HIF1A	NR3C1	e
TBP	NR3C1	e
CEBPA	NR3C1	e
SP1	NR3C1	e
SRF	NR3C1	e
IRF2	NR3C1	e
NR3C1	NR3C1	e
SPI1	NR3C1	e
IRF1	NR3C1	e
MYB	NR3C1	e
YY1	NR3C1	e
HNF4A	PPARA	e
REL	PPARA	e
NFKB1	PPARA	e
CREB1	PPARA	e
JUN	PPARA	e
RELA	PPARA	e
EGR1	PPARA	e
EGR2	PPARA	e
EGR3	PPARA	e
CEBPA	PPARG	e
MEF2A	SP1	e
EGR1	SP1	e
PAX6	SP1	e
EP300	SP1	e
SP1	SP1	e
RREB1	SP1	e
EGR3	SP1	e
AHR	SP1	e
EP300	SREBF2	e
CREB1	STAT3	e
BRCA1	STAT3	e
TP53	STAT3	e
SP1	TP53	e
ZEB1	TP53	e
TP53	TP53	e
